# Supplementary material for: OTTM: an automated classification tool for translational drug discovery from omics data
Source: Brief Bioinform. 2023 Aug 18;24(5):bbad301. doi: 10.1093/bib/bbad301 (PMC10516341; doi:10.1093/bib/bbad301)
Supplement: Supplementary_Tables_of_OTTM_0722_bbad301 [file supplementary_tables_of_ottm_0722_bbad301.zip]

Archive with 5 entries (1 files):
- Supplementary_Tables_of_OTTM_0722_bbad301/
- Supplementary_Tables_of_OTTM_0722_bbad301/Supplementary Tables of OTTM 0722/
- Supplementary_Tables_of_OTTM_0722_bbad301/Supplementary Tables of OTTM 0722/Supplementary Tables of OTTM 0722/
- Supplementary_Tables_of_OTTM_0722_bbad301/Supplementary Tables of OTTM 0722/Supplementary Tables of OTTM 0722/Supplementary Tables of OTTM 0722/
- Supplementary_Tables_of_OTTM_0722_bbad301/Supplementary Tables of OTTM 0722/Supplementary Tables of OTTM 0722/Supplementary Tables of OTTM 0722/Supplementary Tables of OTTM 0722.xlsx
