# Supplementary material for: OTTM: an automated classification tool for translational drug discovery from omics data
Source: Brief Bioinform. 2023 Aug 18;24(5):bbad301. doi: 10.1093/bib/bbad301 (PMC10516341; doi:10.1093/bib/bbad301)
Supplement: Supplementary_Tables_of_OTTM_0722_bbad301 [file supplementary_tables_of_ottm_0722_bbad301.zip › Supplementary_Tables_of_OTTM_0722_bbad301/Supplementary Tables of OTTM 0722/Supplementary Tables of OTTM 0722/Supplementary Tables of OTTM 0722/Supplementary Tables of OTTM 0722.xlsx]

## Sheet: Table S1
Supplementary Table S1 | Downloaded data and mapping tables used in this study.
Dataset	Download Address	Update Version
TTD-targets information	http://db.idrblab.net/ttd/sites/default/files/ttd_database/P1-01-TTD_target_download.txt	2021.11.08
String-PPI information	https://cn.string-db.org/9606.protein.links.full.v11.5.txt.gz	2021.08.12
Pubmed-Abstract	https://ftp.ncbi.nlm.nih.gov/pubmed/baseline/	2023
genesymbol to Pubmed-ID	https://ftp.ncbi.nlm.nih.gov/gene/DATA/gene2pubmed.gz	2023.07.16
protein-coding gene	http://ftp.ebi.ac.uk/pub/databases/genenames/hgnc/json/locus_groups/protein-coding_gene.json	2023.07.16
human uniprot information	https://ftp.uniprot.org/pub/databases/uniprot/current_release/knowledgebase/taxonomic_divisions/uniport_sprot_human.dat.gz	2023.06.28

## Sheet: Table S2
Supplementary Table S2 | Differentially expressed proteins used in this study.
	nature_proteomics		nature_transcriptomics		cell_proteomics		cell_transcriptomics
Protein_Name	P_value	Ratio	P_value	Ratio	P_value	Ratio	P_value	Ratio
NOC2L	3.47e-10	2.9808	2.85373e-06	1.30085	1.14e-20	1.3578	2.07486e-15	1.08839
AGRN	1.83e-20	4.89421	5.08245e-05	1.61594	8.57e-17	1.50053	6.31181e-14	1.14015
MRPL20	3.36e-12	2.94517	0.0236413	1.14166	1e-21	1.35153	8.84906e-07	1.03133
VWA1	3.67e-21	18.7966	4.78712e-06	1.64086	3.46e-38	1.92454	2.5188e-19	1.1369
ATAD3B	0.0097121	1.53334	8.85847e-05	1.26652	NA	NA	9.81023e-08	1.11991
SSU72	7.14e-11	3.547	2.66691e-05	1.21123	4.15e-39	1.49171	1.5745e-16	1.06665
ATAD3A	0.00851241	1.50258	0.0072294	1.19702	0.733543	1.04739	2.361e-18	1.13719
GNB1	2.1e-09	1.53797	1.55509e-09	1.62873	7.33e-06	1.13833	4.51755e-29	1.16194
CDK11A	2.45e-24	8.77266	0.0197214	1.18683	NA	NA	NA	NA
CCNL2	0.00157242	9.68145	0.00539809	1.19121	NA	NA	NA	NA
PUSL1	0.000864333	13.976	6.22979e-09	1.52803	NA	NA	8.25703e-29	1.24477
RER1	2.36e-05	1.41951	0.00483256	1.23125	0.218894	0.999047	1.47674e-16	1.07257
ARHGEF16	0.0027431	3.63415	0.0149627	1.2717	0.438041	1.08554	0.000422852	1.07687
ACOT7	1.77e-16	4.47274	0.000256079	1.34799	1.57e-21	1.42949	2.17449e-23	1.14547
NOL9	2.69e-05	3.82853	0.00149724	1.16958	2.16e-30	1.40555	4.91888e-10	1.12069
VAMP3	1.16e-06	1.45692	0.000199772	1.2544	NA	NA	1.00338e-19	1.13257
ENO1	8.64e-10	1.63541	3.79888e-08	1.79196	0.0115815	0.990424	1.70108e-31	1.13329
RPL22	4.65e-14	1.87185	0.000250646	1.25265	0.0933156	0.973088	4.67006e-09	1.04219
TMEM201	0.000203403	24.5281	1.78705e-18	1.55149	7.08e-28	1.52242	1.05982e-37	1.49368
LZIC	0.000398261	1.46257	4.63057e-09	1.46076	0.0404613	0.972758	3.74609e-32	1.23698
UBE4B	2.73e-19	3.51994	6.52518e-08	1.33452	2.41e-17	1.27377	7.23114e-22	1.19006
PGD	0.000126582	1.51087	1.09677e-06	1.56527	0.000124196	0.972086	8.89414e-25	1.17368
DFFA	1.86e-09	1.99599	2.81572e-06	1.26515	0.221899	1.06783	6.07219e-29	1.15216
KIF1B	9.59e-13	5.00054	1.55254e-05	1.26481	0.000571472	0.96147	7.82583e-17	1.16527
SRM	4.37e-18	4.04317	3.84918e-12	1.82787	1.67e-20	1.47639	6.94938e-36	1.18164
TARDBP	3.14e-16	2.13117	2.76575e-13	1.4169	7.35e-37	1.29943	5.72275e-34	1.11072
EXOSC10	1.59e-18	7.97612	5.0891e-13	1.48309	7e-22	1.20619	4.562e-20	1.14609
FBXO6	0.0056107	2.31056	7.28999e-05	1.41642	0.751476	1.06876	1.70716e-19	1.15755
AGTRAP	2.66e-06	4.602	8.68743e-06	1.44066	0.297805	1.13938	9.03611e-22	1.16576
MTOR	1.44e-15	1.12185	1.15846e-12	1.53124	0.000296505	1.08925	2.5127e-27	1.20422
PLOD1	4.73e-21	5.06453	0.0180504	1.34487	1.54e-17	1.42946	2.78966e-21	1.12065
MTHFR	0.044373	1.14069	0.0002427	1.22948	0.64419	1.07679	2.2495e-08	1.10574
EFHD2	1.81e-08	2.10717	0.000442725	1.43372	0.719675	1.04414	3.26117e-19	1.11591
CASP9	0.00115445	1.98264	0.0340046	1.12459	0.703113	1.009	4.69891e-05	1.06191
PLEKHM2	0.000246717	15.0016	9.92477e-05	1.27402	NA	NA	1.71223e-20	1.15277
FBLIM1	8e-10	3.78551	6.92911e-10	2.35374	2.63e-06	1.30354	3.10333e-19	1.29925
SPEN	2.06e-06	7.60878	0.0066013	1.17287	7.68e-15	1.14745	0.00417371	1.05265
RCC2	1.83e-17	7.41893	1.16082e-14	1.7613	3.39e-22	1.65697	3.58033e-34	1.28725
MRTO4	8.79e-13	7.716	3.35841e-12	1.44924	1.88e-39	1.66802	4.79695e-38	1.20573
EMC1	8.29e-16	1.97738	0.00167659	1.35387	0.0291528	1.0551	3.11256e-22	1.19885
CAPZB	2.32e-14	1.79277	7.25817e-06	1.37524	7.13e-09	0.934402	1.76283e-29	1.10752
MUL1	0.00857132	1.75334	0.00638536	1.1644	3.03e-06	1.16152	5.52195e-14	1.12391
DDOST	5.74e-09	1.43113	8.41619e-13	1.74389	1.39e-05	0.929739	5.41223e-44	1.19702
HP1BP3	2.33e-09	2.29719	3.43564e-05	1.40842	0.20277	1.0567	4.05254e-18	1.12878
USP48	2.4e-05	2.59624	7.5441e-06	1.29128	0.00013237	1.13889	8.02451e-16	1.11599
CDC42	5.92e-18	1.6784	6.13456e-10	1.55319	4.11e-05	1.10592	5.43519e-29	1.1442
HSPG2	1.32e-09	2.56289	7.5441e-06	1.62227	0.473449	1.0284	2.39652e-19	1.19898
KDM1A	1.07e-15	4.12471	2.49848e-10	1.3965	7.2e-36	1.36504	3.22307e-35	1.21969
ASAP3	0.0048289	2.88075	2.12797e-10	1.48864	NA	NA	4.36898e-26	1.26361
HNRNPR	1.17e-22	2.84049	3.51199e-19	1.78259	1.07e-32	1.39564	9.86689e-42	1.20236
LYPLA2	7.07e-10	1.63681	4.79536e-08	1.40439	0.00522892	1.13691	3.07938e-22	1.09479
SRSF10	1.53e-09	2.59591	1.25282e-07	1.32334	7e-28	1.25951	1.32917e-19	1.08959
CLIC4	0.0168504	1.29769	0.0294266	1.21849	1.51e-11	0.818232	6.76603e-11	1.11749
STMN1	3.33e-22	17.1752	3.39836e-22	3.64259	1.24e-40	2.2624	2.3414e-48	1.47784
HMGN2	0.000635545	1.56267	1.65323e-11	1.69916	NA	NA	3.01909e-33	1.11902
SFN	8.99e-18	2.32397	2.00916e-20	4.20711	1.68e-23	2.98528	NA	NA
ARID1A	3.5e-12	4.09548	2.66691e-05	1.28354	4.96e-14	1.16123	8.51753e-14	1.16355
NUDC	6.37e-22	2.55586	0.00275477	1.2098	1.39e-13	1.35045	1.57589e-19	1.07764
SRRM1	8.75e-17	3.25477	0.00273006	1.18724	6.91e-17	1.24151	NA	NA
WASF2	2.03e-12	2.17123	1.95911e-11	1.53054	0.000986983	1.07667	7.8612e-29	1.21361
SH3BGRL3	0.00123782	2.44445	0.000942613	1.45143	0.253592	1.00683	2.96828e-10	1.07944
STX12	2.3e-09	1.62497	0.00105983	1.18703	0.302669	0.991172	1.09555e-08	1.0739
PPP1R8	4.64e-18	3.69711	2.33507e-09	1.42527	1.56e-16	1.14301	1.60454e-36	1.20582
RPA2	1e-10	2.9165	8.3309e-08	1.36622	0.00065695	1.1468	8.74105e-31	1.20613
DNAJC8	2.36e-14	3.18141	3.31864e-10	1.45614	1.86e-17	1.26015	5.56357e-37	1.1449
MED18	0.000763115	3.70178	0.0111583	1.10047	NA	NA	2.70155e-07	1.06664
EYA3	0.000461124	1.37393	6.42942e-07	1.22331	NA	NA	2.42737e-23	1.21048
PHACTR4	1.61e-07	2.19988	0.0146254	1.10751	0.420584	1.05897	8.43653e-12	1.0916
YTHDF2	8.91e-18	7.04873	9.45203e-11	1.40732	3.97e-46	1.45299	9.77305e-32	1.13948
RCC1	0.000763115	2.04413	6.24237e-10	1.59329	3.09e-11	1.26066	2.77405e-35	1.29424
EPB41	9.61e-05	1.59939	0.000148539	1.37937	7.64e-05	0.926086	1.23344e-11	1.13764
SNRNP40	1.17e-18	4.68179	2.36414e-11	1.49181	1.95e-36	1.37596	5.31751e-30	1.21055
KPNA6	0.0346033	1.49738	3.3696e-07	1.25536	0.839337	1.01795	9.73809e-26	1.14467
KHDRBS1	4e-17	2.91976	1.67427e-17	1.62378	1.21e-28	1.30208	2.10458e-41	1.18096
PTP4A2	1.22e-09	2.22492	2.44925e-05	1.35676	0.0438589	0.956084	3.06185e-16	1.09301
PEF1	1.6e-11	2.06194	3.57092e-07	1.2874	0.464155	0.988801	2.4643e-26	1.09579
TXLNA	4.75e-15	2.68219	7.9604e-10	1.40769	1.59e-16	1.35972	3.34571e-27	1.18303
HDAC1	5.97e-24	4.19327	3.91055e-13	1.62783	2.07e-35	1.3209	8.69762e-37	1.16607
EIF3I	4.72e-22	2.15591	1.45521e-07	1.37259	1.51e-27	1.31143	2.53197e-30	1.10339
KIAA1522	7.15e-13	6.2138	6.85988e-19	2.17831	6.11e-17	1.36506	4.47515e-41	1.45418
PUM1	9.06e-12	1.1589	0.000175234	1.2986	4.58e-34	1.32018	2.56407e-25	1.13566
PHC2	5.68e-14	2.86477	0.00759415	1.2067	4.45e-38	1.61645	1.9549e-12	1.07973
SFPQ	1.69e-27	3.5071	1.1942e-08	1.38146	1.01e-42	1.39552	5.79793e-12	1.07857
RBBP4	4e-18	4.55657	1.52424e-13	1.79138	9.56e-45	1.54277	1.08699e-36	1.27925
TRAPPC3	0.00338758	1.80492	1.84641e-07	1.3509	0.275057	1.0401	5.45256e-30	1.12013
MAP7D1	1.01e-06	3.47858	1.61471e-06	1.51217	0.00102561	1.12744	3.07787e-27	1.20463
THRAP3	4.36e-16	2.34698	1.37072e-07	1.27597	6.12e-24	1.25261	2.80304e-26	1.12631
MRPS15	1.61e-16	8.82417	0.00179013	1.20675	1.26e-20	1.45328	3.21424e-22	1.08957
KIAA0319L	6.88e-08	4.59112	4.15805e-05	1.23908	0.64835	1.06545	1.45267e-20	1.13207
NCDN	8.28e-07	1.26529	4.72171e-08	1.34539	0.655903	1.03858	2.3295e-22	1.25874
GNL2	0.000199396	2.48842	8.59452e-18	1.78861	8.01e-41	1.60635	8.58851e-32	1.16355
FHL3	7.07e-10	9.94199	4.80314e-10	1.47594	0.000273998	1.22377	2.84869e-21	1.23484
RRAGC	1.78e-12	2.72255	5.35735e-11	1.53222	0.804666	1.0891	3.36061e-37	1.29993
SF3A3	2.13e-22	3.16892	4.67428e-12	1.70001	1.45e-41	1.38335	6.16777e-40	1.23864
MYCBP	4.5e-07	2.5834	6.577e-10	1.43714	2.35e-08	1.19743	8.24263e-16	1.16079
TRIT1	0.0363448	6.96964	4.62978e-07	1.23913	NA	NA	2.30476e-20	1.14004
PABPC4	2.17e-16	2.75768	9.8363e-09	1.42919	0.0035795	1.10669	1.13161e-16	1.07258
ZMPSTE24	4.06e-08	1.74261	8.08559e-13	1.72318	0.00104786	1.13767	3.79693e-42	1.26396
CAP1	4.08e-13	1.8811	6.32809e-08	1.61734	0.304284	0.986239	3.96225e-25	1.1631
PPIH	1.95e-12	4.45441	6.60319e-18	1.80823	2.95e-33	1.31443	1.58767e-41	1.24051
YBX1	7.2e-21	2.27009	0.000253349	1.4136	1.24e-20	1.22103	1.06825e-25	1.09225
ELOVL1	5.81e-08	3.83228	5.55646e-17	2.06374	NA	NA	1.38988e-42	1.25865
IPO13	3.1e-07	3.98011	1.86418e-12	1.44896	0.0693945	1.0535	1.6684e-22	1.15813
DPH2	1.21e-05	3.46144	2.88281e-17	1.71809	5.48e-06	1.159	4.34905e-35	1.30595
ERI3	0.00036648	1.52093	3.32097e-09	1.42258	0.0266572	1.09445	3.58423e-36	1.17331
DMAP1	1.06e-12	8.3781	0.00124909	1.17061	2.1e-27	1.23853	7.39489e-14	1.07489
PTPRF	6.45e-12	3.77788	7.37446e-05	1.38239	0.576449	1.07739	1.66909e-23	1.13055
EIF2B3	4.37e-05	1.42845	0.0016924	1.18559	0.00298908	1.06152	3.51881e-17	1.11396
PRDX1	2.91e-06	1.31329	4.37106e-07	1.5213	3.62e-09	0.858472	1.24419e-29	1.09908
RPS8	1.22e-21	2.12357	1.35317e-05	1.3837	0.542776	1.02701	4.3612e-17	1.06403
TOE1	4.76e-11	1.73486	6.89302e-06	1.2187	NA	NA	1.86679e-11	1.12036
POMGNT1	1.72e-05	1.11724	0.000337521	1.24226	0.0449934	1.08736	1.51239e-11	1.06194
UQCRH	0.00305377	1.59611	6.49181e-12	1.78728	1.05e-12	1.53931	3.79511e-32	1.12738
NSUN4	4.16e-07	2.26188	1.1757e-06	1.27163	2.16e-11	1.26672	6.95262e-28	1.17355
NASP	1.32e-20	5.31423	6.0285e-09	1.55617	1.8e-30	1.98974	2.88752e-22	1.12637
MKNK1	0.00111509	2.12123	0.00247133	1.18198	NA	NA	2.94972e-05	1.05623
FAF1	7.34e-21	4.38668	5.74458e-13	1.48532	1.77e-11	1.2049	1.7316e-40	1.18942
EPS15	2.74e-06	1.42086	0.000532704	1.25399	1.68e-22	0.834878	3.75571e-13	1.09209
RAB3B	8.41e-05	85.5653	2.60356e-19	1.49762	NA	NA	NA	NA
TXNDC12	1.96e-10	2.32029	7.42731e-10	1.45075	3.19e-16	1.29194	2.28159e-42	1.17379
KTI12	3.39e-06	7.08635	3.7946e-09	1.29185	0.0722736	1.06292	4.22611e-39	1.28511
BTF3L4	1.62e-09	2.25625	5.4197e-07	1.3965	7.42e-08	1.19415	1.47674e-16	1.10221
GPX7	5.06e-10	77.7326	6.80452e-06	1.66443	4.19e-09	1.78336	NA	NA
COA7	3.89e-20	12.1107	3.70025e-11	1.68829	5.22e-45	2.30303	9.72366e-37	1.43881
PRPF38A	6.71e-11	4.01343	1.13562e-12	1.47768	2.67e-34	1.36728	1.60707e-39	1.20107
CC2D1B	1.1e-11	5.01425	9.28152e-11	1.48758	2.86e-15	1.17732	1.24882e-31	1.22675
MAGOH	6.92e-22	3.28257	1.19677e-10	1.59014	NA	NA	2.70361e-39	1.12435
NDC1	5.08e-09	10.551	1.27961e-12	1.60657	2.42e-34	1.36482	2.08517e-42	1.43453
YIPF1	4.34e-15	16.4908	1.22439e-09	1.53284	NA	NA	3.45454e-39	1.19436
HSPB11	1.23e-05	1.99508	7.61346e-13	1.6418	0.800511	1.0404	5.31751e-30	1.17414
LRRC42	0.00524645	20.3896	1.65443e-15	1.81707	NA	NA	4.57384e-44	1.32622
PARS2	0.0271928	1.58336	2.20467e-07	1.22289	0.921945	1.06394	1.20451e-38	1.39214
TTC4	1.7e-13	5.23085	1.59734e-10	1.44584	1.6e-14	1.29362	1.41944e-35	1.19482
PCSK9	0.026017	4.31952	1.61471e-06	1.6441	2.55e-07	1.78126	2.40295e-24	1.29151
DHCR24	1.9e-05	1.77749	0.0131384	1.2543	0.000415417	1.30335	4.52445e-26	1.11204
USP24	1.19e-07	1.93449	1.21574e-07	1.32764	0.0659069	0.988966	2.54243e-28	1.20626
PRKAA2	0.000241968	4.70444	2.76575e-13	1.50698	0.0198662	1.34384	NA	NA
ALG6	3.69e-06	1.95699	6.91647e-14	1.52576	0.361947	1.0576	2.1679e-41	1.2854
DOCK7	1.35e-17	3.19247	3.60148e-14	1.51575	5.15e-24	1.20496	7.13349e-38	1.27951
JAK1	0.00413675	1.70214	0.00922367	1.21801	3.03e-26	0.814677	4.10163e-10	1.09003
MIER1	1.91e-05	2.35536	0.000303685	1.20827	0.537217	0.989624	9.3567e-07	1.06442
SERBP1	5.86e-20	2.78279	1.09416e-07	1.44131	3.12e-13	1.16019	8.89827e-33	1.12482
LRRC40	9.61e-05	1.68133	0.00539809	1.20458	4.31e-07	0.913939	1.74262e-10	1.10708
ZRANB2	1.13e-17	6.82033	3.3528e-08	1.45017	5e-30	1.37946	5.60636e-16	1.09093
FPGT	4.5e-11	2.92578	1.38803e-06	1.3542	0.417255	1.00783	8.77424e-26	1.24957
SRSF11	4.89e-19	3.79985	0.0123502	1.18232	1.55e-28	1.33623	NA	NA
RABGGTB	0.000655793	1.56137	6.09922e-14	1.71418	0.0389551	0.972712	8.77554e-34	1.1373
PIGK	6.69e-08	2.01645	0.00587305	1.26085	0.0609541	1.07605	3.09925e-20	1.1614
FUBP1	7.4e-18	3.00499	6.01014e-12	1.70274	6.51e-33	1.54586	6.80105e-24	1.17772
PRKACB	4.57e-06	1.76279	0.0121598	1.16138	0.505627	1.06115	7.86792e-07	1.09356
GNG5	5.51e-11	2.00117	1.33661e-08	1.49329	0.0545488	1.06306	1.51301e-34	1.11595
SH3GLB1	4.08e-13	2.63155	4.97918e-06	1.34186	3.72e-05	1.12945	5.64036e-23	1.15138
HS2ST1	1.9e-11	6.50291	6.7171e-06	1.35671	3.48e-34	1.67305	9.08076e-31	1.25629
GTF2B	1.2e-17	6.24998	7.00002e-07	1.29831	2.44e-20	1.27652	5.40187e-17	1.10071
GBP2	8.99e-19	9.69276	1.93252e-15	2.13415	3.19e-20	1.79087	6.95262e-28	1.28417
PKN2	1.96e-16	3.15277	0.000495858	1.2465	0.000301937	1.09976	3.75659e-17	1.14667
ZNF326	0.0175412	1.70764	0.0066563	1.16178	0.0122044	1.08162	3.10023e-06	1.05998
LRRC8C	0.0167401	1.66495	0.00676754	1.11124	NA	NA	9.04806e-05	1.0893
GLMN	2.6e-16	5.31608	1.44773e-15	1.43963	5.01e-20	1.35177	2.8122e-24	1.26133
RPAP2	0.0015333	3.66654	8.98446e-10	1.3805	NA	NA	6.27854e-31	1.27532
RPL5	3.18e-20	1.89638	1.35035e-07	1.41991	0.000263823	1.08466	8.38649e-18	1.07032
FNBP1L	2.04e-18	6.67968	7.69729e-17	1.68306	1.58e-27	1.46069	1.22081e-44	1.38206
GCLM	1.25e-07	1.9348	0.00017143	1.36906	2.83e-09	1.49342	4.21812e-10	1.12242
DNTTIP2	6.52e-06	3.95036	3.9122e-11	1.46853	7.36e-30	1.31493	1.40244e-26	1.1317
CNN3	6.93e-14	3.05	3.41887e-07	1.55792	0.000568964	1.15984	4.4703e-20	1.14025
TMED5	0.000263583	1.43664	0.000183079	1.35727	3.78e-06	0.903947	8.10338e-14	1.09808
DR1	2.97e-16	3.24783	6.12717e-12	1.60496	2.09e-19	1.36102	1.83753e-31	1.28322
PTBP2	0.0328946	15.1667	6.322e-11	1.48471	NA	NA	8.46659e-16	1.19478
SNX7	5.21e-07	4.54022	2.06359e-05	1.41751	2.09e-07	1.24463	6.08757e-23	1.26938
FRRS1	5.77e-08	13.2298	0.00765652	1.28946	NA	NA	1.68997e-13	1.26116
RTCA	1.65e-10	1.76272	3.58463e-15	1.53821	0.408504	1.07265	2.38959e-40	1.20945
EXTL2	0.00664743	18.7889	0.00196463	1.18703	NA	NA	6.97612e-14	1.12632
SLC30A7	1.73e-10	2.10616	5.6222e-10	1.36388	1.82e-17	1.28084	4.63195e-30	1.2234
SLC25A24	0.000139722	4.17274	0.000313487	1.29142	0.652624	1.16161	8.33753e-05	1.15437
STXBP3	1.09e-10	1.54917	3.1296e-11	1.45903	0.765375	0.994217	8.91476e-19	1.11365
PRPF38B	6.24e-12	11.8624	1.79245e-07	1.33644	6.36e-30	1.28782	0.00354397	1.04429
SORT1	1.11e-05	7.39554	2.07193e-17	2.15519	NA	NA	1.9985e-37	1.65346
PSMA5	6.11e-05	1.23196	3.58041e-06	1.38668	1.25e-13	0.88294	2.47729e-25	1.10387
GNAI3	2.05e-05	1.52672	5.51031e-08	1.3846	4.09e-12	0.86335	1.53748e-29	1.19671
EPS8L3	0.0061893	107.831	4.50318e-19	2.84774	4.19e-16	2.68762	NA	NA
AHCYL1	0.0146003	1.25861	0.00128556	1.24528	0.0690237	0.983448	6.62606e-21	1.1135
STRIP1	1.25e-08	2.83609	1.13778e-08	1.34444	0.00650609	0.980178	4.21139e-18	1.17134
RBM15	9.21e-12	2.55027	0.000879904	1.23694	1.97e-19	1.15378	1.7393e-21	1.22008
LAMTOR5	1.31e-06	1.73185	5.06902e-11	1.50113	0.253157	0.989167	4.64933e-25	1.10946
WDR77	9.99e-14	2.14022	1.49555e-05	1.3173	1.95e-06	1.12173	9.38074e-34	1.17355
DDX20	7.76e-16	11.4634	4.24211e-12	1.3589	2.3e-36	1.47436	4.8179e-41	1.32805
CAPZA1	2.16e-10	1.83043	1.24416e-11	1.61352	NA	NA	7.99939e-37	1.18392
MOV10	7.19e-07	2.19608	8.68743e-06	1.29456	5.25e-08	1.30143	3.78513e-25	1.12066
RHOC	0.00497668	1.77806	9.30184e-13	1.92707	NA	NA	1.84659e-30	1.15169
MAGI3	0.014698	5.14997	0.0496013	1.12605	0.000195373	0.928591	5.4863e-13	1.13579
RSBN1	0.0348163	5.38712	0.0043587	1.1204	NA	NA	1.76069e-05	1.06568
BCAS2	3.68e-15	7.07328	5.51031e-08	1.37089	1.62e-32	1.2644	1.85487e-24	1.13081
NRAS	0.0120931	2.44087	9.90438e-16	1.85093	0.0154707	1.06523	3.47164e-44	1.34385
TRIM33	2.69e-12	7.84618	8.52743e-07	1.35016	4.81e-30	1.32806	1.52541e-18	1.14936
CSDE1	2.35e-16	1.79032	3.1208e-05	1.37592	7.55e-07	1.11891	2.1017e-21	1.11031
CD58	0.0314484	28.1289	1.72509e-13	1.70671	NA	NA	1.09452e-22	1.27119
PTGFRN	0.0336878	1.14465	5.15561e-14	1.79162	6.33e-12	0.859778	1.38147e-28	1.31971
ATP1A1	2.73e-19	1.95711	2.02823e-14	2.06151	0.144367	1.07587	8.68535e-41	1.22373
MAN1A2	2.02e-08	3.16948	0.000352019	1.26155	8.54e-05	1.11091	1.3333e-15	1.10923
GDAP2	1.31e-08	4.086	0.0012253	1.20271	0.472754	1.01552	2.3474e-30	1.25662
WDR3	1.22e-06	1.19368	0.00447304	1.25234	3.75e-41	1.4908	5.11207e-15	1.22562
WARS2	2.97e-12	4.65875	1.58178e-09	1.37153	1.34e-07	1.3119	9.17665e-39	1.30274
PEX11B	4.59e-15	2.85056	7.84113e-14	1.49915	8.07e-17	1.56076	1.07613e-42	1.23064
POLR3C	2.62e-07	2.76016	8.12375e-21	1.65765	1.4e-07	1.15757	9.99087e-45	1.376
RBM8A	1.71e-19	4.13874	7.62499e-18	1.90744	1.05e-35	1.46895	NA	NA
PDZK1	3.06e-11	3.08942	6.49181e-12	1.71453	0.000280572	1.35961	1.81618e-35	1.18208
ACP6	9.09e-08	3.1986	1.99287e-08	1.35037	0.000179935	1.24076	3.80051e-29	1.18227
GPR89B	0.00711161	1.2958	3.49955e-11	1.38327	0.079395	0.995398	1.54312e-32	1.28784
CHD1L	1.37e-16	10.6437	3.53321e-20	1.94113	6.37e-29	1.74369	4.83253e-45	1.31205
FCGR1A	0.00765078	1.05161	0.000250646	1.33778	NA	NA	0.00251823	1.13252
SF3B4	8.26e-19	4.80945	1.03303e-22	2.2686	8.13e-35	1.50965	1.06726e-46	1.38332
OTUD7B	8.07e-20	7.43118	6.12717e-12	1.43139	1.33e-28	1.45872	NA	NA
ANP32E	2.5e-20	4.10604	5.31616e-15	1.7835	8.7e-30	1.73336	2.76119e-37	1.2759
MRPS21	4.63e-15	3.29555	1.35212e-17	1.81886	5.53e-27	1.62752	NA	NA
APH1A	0.00677766	7.75796	1.76842e-15	1.62552	1.17e-41	1.82899	1.93461e-45	1.18283
VPS45	7.93e-15	2.32404	4.34308e-21	1.7838	5.7e-06	1.10434	1.86081e-43	1.26855
RPRD2	1.57e-22	7.4141	1.41584e-15	1.49794	9.04e-33	1.51033	9.68431e-43	1.40854
PRPF3	4.84e-18	1.87526	2.67593e-14	1.63824	2.86e-45	1.52062	1.50161e-14	1.17092
TARS2	1.91e-12	2.46432	1.9645e-05	1.2781	0.000352234	1.24982	4.60767e-33	1.15374
GOLPH3L	1.82e-21	6.76464	5.36263e-23	2.04123	2.29e-38	1.82536	2.79354e-48	1.42644
ENSA	0.000451205	3.60879	1.72747e-16	1.74263	3.54e-12	1.40023	1.27213e-43	1.14341
ARNT	1.15e-13	15.1486	2.39024e-05	1.42848	0.000164969	1.19818	8.28027e-26	1.20545
SETDB1	0.00249751	1.36716	1.0913e-17	1.70325	1.41e-26	1.32675	2.26702e-34	1.26005
CERS2	4.09e-17	2.20965	3.85824e-09	1.54672	7.49e-05	1.2902	4.54134e-39	1.1271
PSMD4	7.24e-16	1.66564	3.43029e-21	2.26467	1.7e-05	1.07347	7.77286e-54	1.20188
PSMB4	0.0221971	1.18317	1.13838e-20	2.03584	2.99e-26	0.753669	5.90381e-53	1.15029
PIP5K1A	0.00703295	6.77237	9.45691e-18	1.81991	NA	NA	3.1461e-24	1.24496
SNX27	4.12e-22	3.89826	1.47529e-21	1.6984	1.48e-12	1.19843	6.66735e-49	1.43471
S100A10	1.9e-20	4.46203	4.28501e-19	3.29252	3.2e-13	1.75275	1.92989e-38	1.24566
THEM4	2.18e-12	18.9281	9.90736e-22	1.80957	1.91e-23	1.96604	1.23759e-35	1.28061
S100A11	0.0206402	3.06806	3.1208e-05	1.78428	0.451867	1.1922	3.46674e-07	1.09781
MRPL9	6.16e-19	4.57183	2.56884e-21	2.04151	7.09e-07	1.22579	3.5139e-51	1.25146
TDRKH	5.02e-17	5.2273	4.22518e-20	1.85541	1.8e-28	1.53107	2.28524e-51	1.73984
S100A4	0.0177589	2.59829	0.0148495	1.41961	0.0445014	1.0138	NA	NA
S100A16	8.98e-11	3.08138	4.5712e-05	1.34578	0.407219	1.16077	4.99133e-08	1.05181
SNAPIN	2.15e-08	1.98247	6.2434e-17	1.80697	2.18e-09	1.12531	1.63031e-45	1.22799
ILF2	3.26e-22	2.80576	9.74374e-21	2.49323	3.91e-30	1.32419	9.61201e-51	1.31247
SLC27A3	0.00036648	3.24214	0.0236413	1.26796	0.466145	1.1867	0.00213798	1.04014
GATAD2B	8.35e-21	6.61714	6.61045e-15	1.27703	5.65e-29	1.40718	4.79584e-26	1.29547
CRTC2	1.14e-08	9.40354	9.01977e-07	1.37858	4.44e-14	1.29188	2.65161e-18	1.15905
INTS3	1.58e-21	8.49823	1.18447e-15	1.53867	2.72e-25	1.27959	3.27306e-12	1.15983
RAB13	7.91e-12	2.26124	1.03516e-10	1.50103	1.12e-05	1.15717	5.11995e-35	1.10959
RPS27	9.5e-07	3.19516	9.99699e-09	1.61946	NA	NA	4.28137e-21	1.08942
HAX1	2.44e-11	2.54902	5.4283e-17	1.67824	1.63e-07	1.16983	1.06266e-44	1.1488
POGZ	4.82e-14	2.16837	1.63653e-09	1.65515	1.75e-28	1.44312	1.7811e-14	1.19293
UBAP2L	8.78e-25	5.51363	1.34862e-24	2.31825	1.3e-42	1.69819	7.0181e-44	1.3015
UBE2Q1	1.33e-17	6.76792	2.80588e-20	2.03474	9.35e-36	1.58058	2.38192e-46	1.29276
PMVK	9.13e-16	2.51141	2.05717e-08	1.4637	5.07e-10	1.31236	5.50256e-29	1.14031
PBXIP1	5.79e-17	3.7378	4.8853e-11	1.57367	6.26e-08	1.40249	7.16596e-32	1.19201
FLAD1	1.57e-20	3.82972	1.68496e-23	2.12776	3.16e-20	1.4605	1.68099e-50	1.28835
ZBTB7B	1.31e-05	5.78487	0.000270146	1.49644	NA	NA	3.52018e-13	1.12644
EFNA1	0.0308554	2.69386	9.02691e-06	1.41212	NA	NA	1.75871e-32	1.15628
ADAR	3.85e-24	4.09323	1.2653e-14	1.78545	1.45e-43	1.65134	1.11141e-41	1.25252
ADAM15	0.00315123	9.77261	3.50795e-16	2.09208	1.37e-17	1.33722	3.90037e-35	1.23023
KRTCAP2	0.0223422	1.26797	3.69124e-19	2.13642	NA	NA	8.87274e-52	1.17409
PYGO2	0.00057837	31.5516	8.30633e-23	2.05608	NA	NA	3.97491e-48	1.37674
SHC1	2.58e-24	4.78601	3.39165e-13	2.13496	4.03e-35	1.75255	5.24917e-44	1.25719
SCAMP3	1.27e-27	10.2221	1.23034e-20	2.30461	3.52e-45	2.16701	1.36719e-52	1.33737
GBA	4.01e-27	12.7736	7.71196e-21	2.33834	6.67e-43	2.10894	5.74371e-48	1.31099
MTX1	0.00195402	1.36695	8.06317e-17	1.68763	0.325751	1.01623	6.35197e-49	1.18833
FDPS	4.12e-09	2.01731	3.06304e-13	2.33127	0.0921326	1.25251	1.93461e-45	1.2254
UBQLN4	4.82e-14	5.60926	1.16825e-20	1.88977	5.03e-17	1.29432	3.21956e-49	1.35161
LAMTOR2	0.000487436	1.74088	1.26803e-11	1.57475	0.00192701	0.939432	1.63668e-31	1.11015
SLC25A44	0.00804945	2.95942	4.50721e-13	1.63284	0.00263685	1.23418	9.737e-38	1.26221
PMF1	9.85e-07	3.74363	1.37901e-14	1.64576	1.88e-34	1.63557	1.14497e-41	1.14311
ARHGEF2	3.28e-15	13.082	6.0285e-09	1.75595	7.92e-16	1.57596	1.94038e-24	1.26979
PI4KB	2.01e-14	36.1018	3.34135e-19	1.71305	NA	NA	1.43348e-34	1.23917
ZNF687	3.06e-07	4.87804	4.67907e-20	1.74963	NA	NA	1.70282e-39	1.39307
S100A13	1.06e-05	2.78561	0.00366173	1.35165	NA	NA	0.0141065	1.03269
S100A1	0.045833	751.992	0.024677	1.41574	NA	NA	0.00104475	1.13881
CHTOP	2.45e-14	5.77353	3.80982e-21	1.82751	1.55e-30	1.30098	3.18577e-41	1.18363
TPM3	1.57e-19	1.97589	3.70379e-18	2.26439	0.0164763	0.961406	3.41791e-47	1.2139
SMG5	2.08e-13	50.7733	3.10878e-20	1.96651	4.71e-25	1.32477	1.8893e-43	1.28869
RFX5	0.000239654	4.13516	8.15294e-19	2.48744	1.51e-13	1.21866	2.63859e-43	1.47161
MEF2D	4e-08	21.9769	9.98213e-11	1.55305	9.18e-21	1.36848	1.96236e-24	1.22102
CCT3	2.4e-25	2.08575	1.50802e-23	2.6548	1.31e-12	1.21602	2.13326e-54	1.27441
NES	1.33e-22	5.56985	9.68502e-16	1.81393	9.92e-18	1.44965	1.94474e-35	1.49053
MRPL24	1.24e-19	4.37297	2.1116e-15	1.8599	7.13e-37	1.63709	1.94711e-49	1.17572
LMNA	7.13e-19	3.07643	1.19566e-19	2.37796	3.07e-16	1.44833	1.27594e-49	1.23831
HDGF	5.67e-23	2.34074	1.44814e-11	1.42031	1.18e-21	1.42999	1.04496e-37	1.11188
PRCC	3.6e-22	9.01623	2.3119e-21	2.09357	1.1e-40	1.75072	6.68991e-51	1.24945
ARHGEF11	1.21e-22	11.3711	2.90715e-18	1.79826	5.05e-26	1.34374	1.36672e-31	1.35675
DUSP23	9.31e-16	3.50233	6.80974e-10	1.66275	2.91e-18	1.41428	1.83409e-24	1.12551
TAGLN2	2.82e-21	3.19325	5.31872e-18	2.70786	6.94e-10	1.36434	3.30839e-39	1.21464
PEA15	3.14e-21	3.61986	2.28491e-20	2.61683	2.97e-29	1.59546	6.73929e-48	1.40429
F11R	1.54e-12	2.21298	1.90659e-09	1.63778	2.82e-08	1.28775	7.80268e-33	1.17535
UFC1	7.19e-17	2.81179	6.14423e-18	1.87329	6.07e-21	1.40256	4.40436e-47	1.19978
PPOX	1.04e-11	2.89597	2.4922e-16	1.74926	3.9e-13	1.32717	8.23283e-35	1.24789
PFDN2	8.27e-17	3.00385	1.14459e-17	1.92743	2.56e-34	1.48978	4.55221e-43	1.15311
DCAF8	0.000175481	1.61592	0.00105983	1.21424	0.709936	1.04143	4.60723e-08	1.05694
PEX19	9.58e-15	1.99628	0.00567872	1.21632	6.43e-10	1.29666	2.38295e-13	1.10826
COPA	2.29e-24	2.00769	1.2893e-17	2.07241	9.5e-21	1.18858	1.51704e-48	1.28852
NCSTN	6.21e-23	4.41909	1.22303e-16	1.86192	1.81e-33	1.43728	2.91519e-41	1.24942
MSTO1	1.3e-22	13.8002	2.96307e-25	2.72185	8.56e-46	2.19023	3.62757e-43	1.43057
DUSP12	6.59e-16	10.1644	4.95005e-21	1.87826	7.16e-27	1.49167	9.81816e-44	1.33446
TOMM40L	6.31e-06	8.42712	1.36446e-20	1.97355	2.67e-17	1.53012	3.15723e-29	1.25338
FCGR2A	0.00468327	4.42115	4.06723e-07	1.66403	0.132784	1.18246	9.25042e-11	1.20722
HSPA6	2.97e-12	1.64447	0.00131042	1.15596	4.87e-14	1.21315	2.07405e-13	1.26153
NOS1AP	1.32e-09	4.25167	0.000721408	1.23322	9.01e-08	1.2452	1.08011e-07	1.16522
C1orf226	1.96e-10	7.97635	9.67811e-09	1.48429	0.316845	1.07239	2.40716e-18	1.26988
TADA1	7.13e-05	6.03842	2.17242e-07	1.37788	NA	NA	1.00821e-25	1.17467
POGK	0.00664743	22.3132	5.05081e-20	2.17584	NA	NA	7.54652e-42	1.44135
TMCO1	0.000920187	1.56925	1.72959e-15	2.07128	0.00151145	1.17412	4.45082e-49	1.19943
UCK2	3.35e-18	42.0775	3.42154e-25	2.86134	9.26e-29	1.54444	5.90381e-53	1.53486
MPZL1	4.32e-16	6.32804	2.11527e-20	2.54673	2.01e-19	1.3481	1.86979e-48	1.4464
POU2F1	9.36e-21	19.0164	1.15629e-08	1.34491	NA	NA	7.08676e-25	1.27794
TIPRL	2.16e-23	2.85824	9.23362e-18	1.94592	2.87e-21	1.4245	2.15687e-47	1.3576
GPR161	0.00159991	3.59314	3.13394e-06	1.16942	NA	NA	NA	NA
SFT2D2	0.00027087	4.28685	9.05526e-16	1.52651	4.18e-15	1.32675	1.12426e-35	1.24403
DCAF6	0.00012779	4.17369	1.25282e-07	1.43768	0.199778	1.04623	7.79991e-20	1.07855
ATP1B1	2.61e-13	1.79929	1.5049e-16	2.19546	0.379717	1.08708	3.18577e-41	1.2095
NME7	3.58e-10	6.66052	2.26976e-06	1.52251	3.88e-08	1.13357	1.28588e-17	1.19082
KIFAP3	3.53e-07	11.7742	1.06972e-12	1.51948	2.01e-30	1.43115	1.07891e-35	1.24492
GORAB	9.52e-12	13.2365	2.92388e-16	1.73628	5.46e-27	1.76882	3.08872e-34	1.32638
SCYL3	1.53e-12	4.27531	3.7946e-09	1.32187	3.87e-13	1.31507	3.77071e-16	1.13821
F5	7.83e-16	6.42695	0.0496013	1.18639	7.84e-16	1.58142	1.97144e-05	1.03038
DARS2	7.65e-27	5.0272	4.56127e-20	1.9326	4.47e-35	1.91266	8.29108e-47	1.51476
PRRC2C	5.6e-22	4.78503	4.26495e-14	1.78725	1.05e-40	1.46538	2.6215e-23	1.16426
APOA2	8.97e-06	1.94834	0.00268125	1.10763	NA	NA	1.70565e-10	1.019
RC3H1	3.06e-05	2.90509	1.54473e-07	1.25468	NA	NA	2.78081e-24	1.198
CACYBP	3.83e-25	3.82693	1.37249e-16	2.22598	5.47e-35	1.72089	1.3308e-46	1.31077
MRPS14	9.17e-13	3.93887	3.14167e-15	1.64593	9.85e-20	1.41037	8.84698e-43	1.24165
RABGAP1L	8e-15	4.55547	7.94833e-07	1.35173	NA	NA	1.95861e-13	1.11086
FAM20B	4.37e-18	7.5692	1.39954e-18	1.81748	2.28e-22	1.42004	6.58474e-45	1.40955
TOR3A	0.00944574	24.4542	6.76205e-09	1.73045	NA	NA	9.33523e-29	1.2822
RALGPS2	2.97e-06	3.86876	7.72011e-08	1.50989	0.00289751	1.21516	2.43945e-14	1.16813
SOAT1	6.83e-09	11.9442	2.20536e-10	1.69823	3.19e-16	1.80808	3.67772e-34	1.3139
SEC16B	0.0151139	2.19768	0.0117867	1.15381	5.92e-05	0.901022	NA	NA
TOR1AIP1	7.19e-17	2.92309	0.000256079	1.29489	0.0217244	1.08226	3.68084e-18	1.14404
TOR1AIP2	7.59e-05	1.54796	2.09007e-08	1.54702	NA	NA	2.05802e-23	1.15965
ACBD6	4.09e-15	8.31342	1.78099e-23	2.13813	1.99e-24	1.45577	NA	NA
STX6	1.81e-17	7.94524	1.1085e-19	1.77466	2.98e-14	1.27678	6.02594e-48	1.44679
DHX9	1.66e-22	2.74383	1.95809e-20	1.82862	2.01e-46	1.5167	2.83107e-46	1.19294
LAMC1	4.9e-24	10.0438	3.27214e-20	2.5505	3.92e-18	1.56343	4.98448e-45	1.52029
ARPC5	8.46e-12	2.31055	2.73483e-20	2.229	0.339301	0.996368	8.30074e-39	1.20722
GLUL	0.0302931	3.81542	4.36621e-06	1.90836	0.573325	4.29806	1.57043e-11	1.10726
TSEN15	3.39e-06	6.87573	5.08115e-21	1.91926	NA	NA	1.09594e-44	1.31033
NCF2	0.000443135	6.0425	0.000765926	1.39526	0.00728369	1.06831	5.81908e-08	1.20439
EDEM3	2.75e-09	3.14676	5.35676e-19	1.84641	0.00022976	1.12214	1.40538e-37	1.25637
TRMT1L	1.16e-15	6.69688	1.12378e-09	1.42155	9.65e-15	1.30808	4.80493e-29	1.19573
IVNS1ABP	1.07e-07	2.22263	9.11769e-13	1.69127	NA	NA	1.99112e-23	1.16886
CDC73	7.15e-23	10.1819	3.42908e-16	1.6011	1.3e-47	1.59864	7.56515e-37	1.34879
UCHL5	2.13e-16	1.93653	1.71444e-17	1.92244	0.000179122	1.11315	7.92995e-44	1.32539
TPR	5.83e-22	3.24435	1.58162e-18	2.03437	3.71e-33	1.44335	2.97542e-40	1.3055
NEK7	3.77e-14	3.72195	2.51043e-14	1.74235	1.25e-16	1.28016	7.99289e-34	1.25877
DDX59	1.46e-09	12.0882	7.79572e-22	1.84668	6.65e-28	1.48433	1.60925e-40	1.25208
TMEM9	0.0145529	2.76499	1.76101e-13	1.83647	1.39e-07	1.19097	1.42627e-47	1.23777
LMOD1	0.0149571	5.95211	0.000137438	1.21016	6.97e-05	1.02575	NA	NA
TIMM17A	0.0348163	2.05089	1.38295e-10	1.58982	0.520815	1.08055	2.57344e-27	1.1514
ARL8A	9.55e-09	1.64277	2.85373e-06	1.35344	0.000391304	0.914153	7.9205e-18	1.11033
PTPN7	0.0491959	9.10496	0.0298385	1.19694	NA	NA	NA	NA
RNPEP	1.06e-06	1.36818	1.92256e-11	1.49872	0.0389551	0.977455	5.80527e-30	1.15757
IPO9	2.96e-23	4.91066	9.45691e-18	1.68841	3.52e-41	1.71348	3.36061e-37	1.2684
RABIF	1.75e-14	4.73585	1.51488e-21	1.73969	1.78e-10	1.39637	2.035e-51	1.44692
CYB5R1	2e-06	1.76984	3.06304e-13	1.71874	0.361947	1.05687	1.84641e-45	1.22495
CHI3L1	3.75e-06	20.0973	0.0326383	1.73832	0.00156897	2.78704	NA	NA
ATP2B4	1.59e-18	2.93912	2.76211e-12	1.75776	7.5e-12	1.31754	1.28114e-21	1.25911
SNRPE	1.69e-19	3.08767	5.06867e-18	2.42119	NA	NA	3.60028e-45	1.23982
PLEKHA6	0.00036648	2.82703	2.56445e-14	2.21837	0.000141202	0.954818	3.623e-11	1.16185
PIK3C2B	0.0216174	1.31172	9.11402e-11	1.59096	0.0623139	1.08386	1.25148e-32	1.39647
ZC3H11A	6.83e-09	4.31878	1.33661e-08	1.34039	1.97e-05	1.11041	5.1566e-17	1.11731
RBBP5	2.45e-19	4.36929	5.59223e-20	1.58711	3.15e-41	1.45976	5.49708e-47	1.40134
NUCKS1	1.07e-07	2.1195	0.00219458	1.415	2e-20	1.56105	0.00415932	1.03905
SRGAP2	1.15e-13	9.59021	4.02941e-10	1.42068	9.03e-06	1.17975	NA	NA
EIF2D	2.08e-18	4.40774	7.5848e-20	1.64893	8.17e-27	1.33371	6.22171e-48	1.24103
MAPKAPK2	6.98e-17	5.11358	7.73848e-16	1.75986	4.01e-17	1.30177	2.77388e-34	1.20036
PFKFB2	4.42e-05	3.18073	4.60929e-17	1.69225	0.137888	1.04697	3.36061e-37	1.46533
CDK18	0.00405917	2.07045	0.0212155	1.24334	2.55e-05	0.891547	0.0441529	1.00976
CD34	1.95e-13	8.66765	1.03303e-22	2.82445	NA	NA	1.90009e-48	1.7911
IRF6	1.36e-10	10.0181	1.47711e-07	1.51727	1.69e-05	1.4129	3.82738e-17	1.11004
DIEXF	3.47e-19	22.0419	1.35413e-15	1.41095	NA	NA	NA	NA
RCOR3	0.00435894	11.2378	2.54817e-11	1.52744	9.81e-21	1.44956	2.70336e-21	1.18757
LPGAT1	2.52e-13	2.92904	2.11527e-20	2.32835	2.88e-08	1.43483	8.29108e-47	1.37402
CD46	4.2e-16	3.79323	1.68825e-16	1.91644	2.16e-27	1.82966	1.0629e-41	1.18043
INTS7	5.97e-20	8.00741	2.10281e-23	1.97919	4.05e-33	1.33525	4.10486e-49	1.52183
NENF	0.0110025	1.62501	2.76575e-13	1.65337	0.443398	1.14011	1.17211e-32	1.13559
PPP2R5A	2.13e-16	3.78041	1.38465e-17	1.90199	2.35e-12	1.31736	3.69635e-46	1.26139
NSL1	5.67e-05	2.62203	8.52401e-14	1.70965	1.75e-20	1.40957	1.90557e-42	1.28325
TATDN3	0.000147476	4.57924	2.81407e-15	1.6342	0.0508447	1.02057	8.31039e-41	1.26989
ANGEL2	0.00815878	8.16786	8.52401e-14	1.61066	NA	NA	7.7823e-34	1.24274
SMYD2	1.01e-07	7.04571	2.99128e-16	1.89617	7.17e-18	1.63183	1.76073e-37	1.22978
RRP15	9e-05	4.76825	3.83894e-07	1.44713	1.13e-43	1.84042	1.36289e-30	1.34393
KCTD3	1.56e-15	13.0152	5.45698e-11	1.51135	7.83e-24	1.49068	1.78487e-29	1.13506
LYPLAL1	6.05e-10	1.81382	1.74002e-07	1.57377	0.0935106	1.18962	2.60773e-17	1.11971
SLC30A10	1.33e-05	9.1863	0.0278277	1.13728	0.183638	1.18348	1.30964e-13	1.14437
BPNT1	4.34e-19	1.87825	1.65541e-13	1.66116	5.85e-08	1.32179	1.2358e-40	1.24628
IARS2	2.64e-14	1.80591	7.86762e-12	1.65716	2.48e-07	1.21713	5.58364e-41	1.22014
RAB3GAP2	8.01e-25	3.10282	3.56201e-17	1.60206	3.16e-32	1.27534	1.09246e-42	1.28327
AIDA	1.09e-05	2.36335	8.80255e-18	1.81165	0.000769345	1.08507	7.24554e-46	1.29416
BROX	1.17e-22	4.35264	3.44398e-20	1.88421	1.68e-33	1.77116	1.41714e-45	1.32578
CAPN2	8.33e-13	2.44282	2.81407e-15	2.12554	3.46e-05	1.21445	6.74686e-30	1.24693
DEGS1	4.36e-06	4.13059	7.39824e-16	1.89303	0.000196212	1.17997	5.93388e-38	1.28006
TP53BP2	1.54e-09	1.93062	1.63484e-20	2.34491	9.04e-38	1.5632	1.88157e-46	1.47715
CNIH4	5.51e-11	6.09605	5.7698e-19	2.27385	NA	NA	7.56721e-45	1.32634
NVL	0.00447538	5.17277	3.70379e-18	1.74739	2.59e-17	1.31569	1.1874e-38	1.29187
WDR26	1.36e-17	3.85792	4.39856e-17	1.67049	2.07e-24	1.24283	1.21703e-31	1.22018
LBR	2.73e-15	3.14422	6.2936e-18	2.0896	5.88e-22	1.58222	8.0694e-41	1.30978
SRP9	3.8e-20	3.94634	2.20791e-13	1.84122	5.21e-30	2.02574	4.08921e-37	1.14326
ENAH	3.43e-26	12.8673	2.43703e-21	3.47761	1.63e-37	1.87161	8.35794e-49	1.784
SDE2	2.55e-07	7.50763	7.09596e-18	1.62531	1.8e-32	1.44536	4.81026e-39	1.31609
PYCR2	3.77e-25	32.031	1.82307e-21	2.0304	9.14e-34	2.4551	2.4106e-47	1.25333
ACBD3	1.25e-27	4.2743	9.52594e-20	1.9511	3.79e-40	1.57329	1.27072e-45	1.33386
PARP1	2.04e-26	6.19162	2.44441e-17	2.25677	5.6e-43	2.07076	5.31748e-49	1.33862
EPHX1	0.00690358	1.32063	0.000403258	1.33276	1.19e-07	0.857965	7.54783e-11	1.05516
MRPL55	4.72e-16	10.5217	1.6899e-13	1.58308	2.81e-15	1.31491	8.33261e-33	1.11618
ARF1	9.14e-27	2.50668	9.26686e-17	1.87794	NA	NA	1.43938e-45	1.13733
RAB4A	8.84e-11	2.54801	1.24087e-10	1.58265	0.465532	1.07653	4.98521e-32	1.15631
NUP133	3.03e-14	1.9563	1.72139e-20	1.82687	1.02e-35	1.28772	2.3656e-44	1.33374
ABCB10	6.77e-07	2.79601	2.02823e-14	1.53437	0.0356761	1.14792	1.67282e-36	1.26682
TAF5L	0.00174048	20.5854	1.57576e-16	1.59492	NA	NA	6.76267e-41	1.27675
GUK1	0.00115445	1.90017	7.16519e-06	1.48357	0.0154707	1.1175	9.03611e-22	1.07819
GALNT2	5.27e-14	3.35474	0.0486519	1.20933	1.7e-18	1.57651	1.8393e-16	1.11084
COG2	2.42e-21	1.80082	7.3949e-20	1.78889	6.69e-39	1.43465	4.52342e-49	1.35551
ARV1	8.53e-06	2.13208	7.17896e-17	1.71684	NA	NA	1.83669e-37	1.22001
TTC13	5.31e-06	3.98099	4.12145e-21	1.95475	1.21e-08	1.16382	4.03979e-34	1.36707
GNPAT	5.69e-11	2.32783	1.36255e-21	2.0929	2.83e-15	1.67391	4.21444e-51	1.27817
EXOC8	9.46e-08	2.09243	7.69631e-15	1.36555	0.0170243	1.05538	3.29889e-36	1.3266
EGLN1	1.68e-15	3.14444	5.06902e-11	1.70227	9.42e-33	1.54648	9.7178e-39	1.28907
AGT	1.04e-13	2.32616	0.0447121	1.1092	3.44e-09	1.45957	1.2736e-22	1.07102
TSNAX	3.05e-24	3.10953	5.49542e-21	1.88939	4.94e-30	1.46149	1.55792e-38	1.25338
NTPCR	6.22e-16	3.79721	1.13127e-11	1.71153	6.38e-18	1.374	5.76805e-38	1.19138
TARBP1	4.02e-10	3.07536	6.13043e-22	2.40479	6.73e-28	1.69002	1.3097e-37	1.37054
IRF2BP2	3.28e-21	8.85478	9.47045e-16	1.6369	3.16e-40	1.90384	5.14699e-24	1.13528
TOMM20	0.0331838	2.15492	2.60868e-16	1.96743	1.27e-21	1.54481	8.01005e-42	1.22124
TBCE	2.37e-25	9.16065	1.01487e-24	2.14536	1.71e-44	1.81133	NA	NA
RBM34	5.49e-09	34.5248	4.54885e-23	2.40878	1.91e-08	1.29162	2.67477e-44	1.22423
GGPS1	2.17e-10	11.7817	2.73693e-19	1.75827	6.83e-24	1.61406	1.43092e-41	1.24103
MTR	0.00195402	3.06791	7.76775e-13	1.56346	1.91e-08	0.916608	7.60142e-24	1.30088
CEP170	3.8e-08	2.20469	4.47765e-10	1.48939	3.51e-12	1.23308	8.98001e-24	1.20856
LGALS8	1.08e-07	2.47743	4.236e-08	1.57661	8.28e-10	1.37536	7.67041e-29	1.20754
HEATR1	1.13e-07	4.42022	2.38741e-17	1.72443	6.71e-34	1.42527	2.74356e-46	1.54108
COX20	1.07e-06	2.1702	3.82203e-10	1.50677	1.03e-06	1.17279	4.9563e-28	1.11322
HNRNPU	7.36e-28	3.35946	3.81486e-20	1.88382	1.18e-40	1.66585	4.84334e-47	1.20684
TFB2M	1.65e-15	3.5446	2.74115e-06	1.44602	2.14e-16	1.39159	8.74918e-27	1.19197
CNST	6.32e-09	3.7734	0.00159959	1.20397	0.0271544	1.10222	1.14598e-08	1.07898
SMYD3	0.000133015	5.32806	8.78253e-21	2.27361	4.81e-21	1.44278	2.48079e-45	1.57402
SCCPDH	0.000114204	1.53958	1.3153e-08	1.56102	0.0148696	0.961444	1.14979e-28	1.14841
SH3BP5L	5.12e-09	2.75068	1.72509e-13	1.60159	2.05e-19	1.31356	2.36043e-34	1.26233
AHCTF1	4e-08	2.37781	9.11769e-13	1.78783	1.02e-37	1.43146	2.42431e-38	1.36274
LARP4B	3.53e-19	11.4412	3.30892e-14	1.60056	1.18e-40	1.49466	6.07868e-40	1.27758
WDR37	1.56e-07	2.53499	0.000686159	1.15636	0.000101934	0.931301	5.64226e-06	1.08896
PFKP	3.78e-06	6.0444	0.000127121	1.50415	0.987412	1.27689	0.000322536	1.13442
GTPBP4	3.81e-10	10.4242	3.06022e-16	1.77799	1.13e-40	1.65064	3.60028e-45	1.30134
IDI1	2.05e-11	3.14008	1.90006e-08	1.75013	1.79e-09	1.65674	3.55105e-27	1.19412
PITRM1	2.08e-15	2.28511	0.000456663	1.17354	1.44e-08	1.28538	2.48053e-11	1.06604
AKR1C3	2.12e-10	1.72648	4.97904e-15	2.72432	1.02e-15	1.86984	1.10146e-46	1.29555
GDI2	3.01e-11	1.51293	2.57146e-05	1.3458	2.03e-11	0.889099	3.32748e-24	1.10489
RBM17	6.02e-17	5.17235	2.05729e-12	1.57352	3.78e-31	1.36033	4.12155e-26	1.15035
KIN	6.74e-08	27.979	3.12647e-18	1.64667	2.33e-36	1.55894	2.14006e-35	1.25757
UPF2	1.97e-21	5.7376	0.00149724	1.23609	7.55e-09	1.12319	0.00163763	1.05402
ANKRD16	0.000644211	2.82514	2.16633e-10	1.33227	NA	NA	4.72447e-36	1.29134
CDC123	1.13e-11	10.7021	8.57758e-15	1.73527	NA	NA	3.02412e-44	1.19998
NUDT5	1.95e-08	1.44785	1.35674e-09	1.44989	6.42e-07	0.906004	2.19698e-33	1.12264
SEPHS1	9.48e-16	2.3345	6.46125e-06	1.3984	0.282009	1.06088	5.81629e-31	1.1551
OPTN	9.85e-07	2.6994	3.22984e-12	1.60247	0.330437	1.02188	1.24091e-33	1.18194
HSPA14	2.76e-23	6.8223	3.91359e-20	1.73758	8.07e-47	1.54235	2.40222e-44	1.3074
NMT2	1.39e-07	3.62366	0.00301332	1.19049	0.243891	1.14161	2.7332e-07	1.06872
RPP38	0.000306294	5.97873	1.29283e-14	1.44947	2.11e-10	1.14682	4.3495e-39	1.18074
PRPF18	2.07e-12	6.29835	2.44847e-08	1.31149	NA	NA	4.79484e-32	1.18492
STAM	2.14e-12	3.30592	2.05729e-12	1.31046	6.1e-15	1.17253	1.30872e-42	1.33716
VIM	1.69e-14	2.21041	0.000240104	1.49578	0.0773706	0.975947	8.84906e-07	1.06823
DNAJC1	6.28e-11	3.28069	4.60218e-06	1.32314	1.39e-05	1.20841	5.15254e-20	1.09837
COMMD3	0.0177589	1.38583	2.16306e-13	1.5678	0.618158	1.00114	2.36043e-34	1.13637
BMI1	0.000239654	17.0212	1.26651e-15	1.84013	1.03e-24	1.37564	6.92884e-40	1.251
PDSS1	0.00944574	16.371	1.04274e-18	1.70286	4.53e-19	1.50254	3.17272e-42	1.40539
ABI1	4.5e-09	2.13001	1.46254e-13	1.68768	1.08e-17	1.1774	5.2231e-38	1.22268
YME1L1	3.79e-15	2.09492	1.95911e-11	1.55249	5.01e-40	1.34534	4.26469e-37	1.16139
RAB18	8.18e-13	1.63795	8.06103e-07	1.40036	0.00170489	1.21507	4.29219e-25	1.12341
MPP7	1.73e-06	9.89767	1.4073e-06	1.38039	NA	NA	1.96236e-24	1.44715
WAC	8.11e-12	7.82246	5.8953e-12	1.53451	NA	NA	2.9667e-34	1.19729
MTPAP	1.57e-13	3.75039	4.7392e-14	1.42749	2.79e-11	1.26158	1.43113e-40	1.28286
SVIL	2.51e-08	4.42558	0.042424	1.3746	0.000224262	1.16708	3.17484e-17	1.23777
KIF5B	8.45e-26	3.43255	2.06858e-18	1.82323	7.98e-34	1.38825	2.53015e-38	1.23777
ARHGAP12	8.95e-14	6.50035	1.7496e-11	1.46818	5.2e-06	1.18769	2.07529e-27	1.18588
ITGB1	2.57e-07	1.45478	1.76101e-13	1.84953	0.375227	1.01132	3.07844e-36	1.1706
NRP1	0.0187167	1.78808	0.0435554	1.21538	0.000116474	0.903787	1.03411e-19	1.16184
CUL2	7.03e-11	2.17591	1.0421e-14	1.64906	2.98e-05	1.1362	3.2814e-41	1.2678
CCNY	3.8e-08	2.27148	6.41924e-05	1.34834	0.0236038	0.980443	3.25372e-24	1.12108
HNRNPF	5.13e-20	2.44747	2.41105e-10	1.54383	6.57e-16	1.22739	2.37884e-33	1.11868
ZNF22	1.66e-08	5.80437	0.000906291	1.21678	0.0349462	1.13644	5.26317e-24	1.13259
RASSF4	0.0271928	5.71478	3.63213e-11	1.78153	NA	NA	4.28165e-31	1.21578
ERCC6	0.0474042	3.00659	0.0137585	1.14153	NA	NA	1.54696e-11	1.14297
PARG	4.27e-07	8.49589	2.40574e-14	1.32172	2.36e-17	1.27506	5.19703e-42	1.28832
CSTF2T	7e-19	6.1005	3.49933e-10	1.32872	9.93e-15	1.31374	2.09196e-22	1.18243
TFAM	0.0104809	1.61616	1.49555e-05	1.37584	0.00228003	0.956764	5.42561e-22	1.15739
PHYHIPL	1.32e-09	18.7945	6.09394e-11	1.62933	3.69e-21	2.3975	2.66423e-34	1.6232
CCDC6	3.93e-17	4.07881	6.49522e-14	1.43781	7.08e-22	1.31987	6.27989e-38	1.30123
CDK1	2.82e-12	39.2966	5.41514e-25	3.14166	NA	NA	1.93629e-51	2.46509
ADO	1.17e-06	5.72143	0.000261621	1.21359	0.434567	0.995502	1.8588e-17	1.15405
REEP3	0.0111552	1.50788	0.00627979	1.17294	4.86e-05	0.923631	5.57518e-13	1.10429
HERC4	6.43e-15	2.46436	1.19677e-10	1.41785	0.327496	1.00658	2.00381e-22	1.13469
HNRNPH3	2.7e-10	2.30239	2.78818e-07	1.40367	6.47e-20	1.30581	4.16261e-17	1.089
RUFY2	1.41e-15	8.13261	1.97226e-09	1.34206	1e-13	1.29236	4.29219e-25	1.22237
DDX50	9.42e-11	8.8087	1.09428e-13	1.50349	5.45e-28	1.41584	7.5038e-31	1.20339
DDX21	1.48e-19	12.4323	1.24087e-10	1.62433	7.89e-43	1.92517	2.43011e-24	1.18746
SUPV3L1	8.07e-15	2.89918	2.4799e-07	1.39069	1.55e-11	1.31387	3.11841e-29	1.1158
VPS26A	4.47e-18	2.37954	3.45215e-14	1.62255	4.37e-06	1.10213	2.33282e-37	1.2434
TSPAN15	0.0389746	3.44885	1.01461e-07	1.68545	7.77e-09	0.915368	1.46715e-18	1.29981
HKDC1	6.27e-09	6.14844	9.76691e-15	2.69518	6.99e-10	2.11494	1.38973e-32	1.82161
HK1	0.0246945	3.23731	0.000199772	1.3173	0.0081357	0.964569	0.000252279	1.10745
AIFM2	1.1e-11	4.74931	4.98724e-13	1.59784	0.0115815	1.22635	1.21387e-42	1.29269
TYSND1	1.48e-06	3.55657	7.60326e-08	1.38814	3.12e-06	1.23951	1.18538e-25	1.21496
PPA1	2.73e-18	2.36217	7.55722e-10	1.70859	1.99e-16	1.47446	3.14131e-33	1.16742
SAR1A	0.00169786	1.24178	5.32666e-05	1.28633	3.08e-09	0.880903	2.60175e-32	1.12295
CCAR1	7.63e-23	3.57292	1.40813e-10	1.57429	1.22e-32	1.35457	7.75717e-12	1.10726
LRRC20	0.000457296	7.79958	2.67593e-14	1.77858	NA	NA	1.44539e-32	1.26793
PALD1	7.84e-08	4.494	3.53316e-06	1.25817	0.240437	0.97853	2.71474e-13	1.18358
SLC29A3	0.0390856	4.20755	0.00211532	1.19404	NA	NA	1.59426e-11	1.14678
MCU	5.46e-09	6.9119	8.93711e-13	1.44924	1.5e-11	1.32319	1.40965e-38	1.27201
PSAP	1.5e-09	2.08748	0.0055368	1.28389	1e-07	1.40558	2.89105e-17	1.07955
ASCC1	9.79e-08	3.23481	0.0109843	1.1709	0.000128504	1.08813	7.00896e-10	1.10572
ANXA7	2.86e-13	1.6393	9.99383e-08	1.39658	0.060129	0.974623	2.78966e-29	1.1196
CHCHD1	1.56e-05	11.391	2.33837e-07	1.33539	NA	NA	4.60314e-24	1.10733
DNAJC9	6.16e-18	11.4358	6.68115e-20	1.73521	5.74e-26	1.80958	1.63301e-40	1.39209
MRPS16	1.44e-13	3.87113	4.32309e-10	1.53981	4.66e-13	1.30577	2.14006e-35	1.13513
SEC24C	1.27e-15	1.76964	4.17954e-15	1.55763	1.23e-05	1.15904	2.66423e-34	1.17783
AP3M1	3.67e-23	3.77922	4.45401e-11	1.4941	1.18e-21	1.24008	6.3374e-30	1.25361
CAMK2G	1.05e-05	1.99796	5.33509e-10	1.35689	0.00122287	0.946743	9.10285e-23	1.15392
PPP3CB	1.28e-06	2.72413	3.492e-12	1.40597	0.000711829	0.927473	8.58851e-32	1.17927
VDAC2	1.14e-07	1.82924	1.13606e-14	1.60132	4.06e-27	1.55462	2.42431e-38	1.14974
POLR3A	1.52e-07	2.34375	3.75715e-14	1.36316	0.00728369	1.09095	8.0694e-41	1.28141
RPS24	1.31e-17	1.94945	2.00895e-06	1.46053	0.00998525	0.969076	5.95344e-14	1.0571
ZMIZ1	1.17e-08	4.1693	1.15949e-06	1.49486	NA	NA	6.95415e-24	1.26297
ANXA11	9.21e-15	2.31361	1.87006e-08	1.65512	5.51e-11	1.22357	2.56538e-21	1.11154
MMRN2	7.95e-10	4.9026	0.000728656	1.22342	0.515738	1.04766	2.26798e-11	1.16314
SNCG	0.0227824	15.3698	8.29107e-07	1.87916	NA	NA	1.30851e-09	1.24034
IFIT5	0.00419844	1.4126	4.42409e-06	1.2956	0.000680773	1.18626	4.68614e-15	1.16282
LIPA	0.00249751	1.51866	0.0248534	1.27194	0.000190775	0.875731	1.22602e-13	1.15525
STAMBPL1	0.0125671	7.82876	1.62633e-10	1.53907	NA	NA	1.53122e-24	1.36265
RPP30	4.29e-18	5.30995	1.52424e-13	1.48781	9.78e-11	1.15957	6.67189e-37	1.18438
IDE	1.21e-16	2.43921	3.43368e-09	1.40498	1.06e-11	1.19302	1.7857e-37	1.22696
EXOC6	6e-14	5.15685	3.84918e-12	1.6784	2.93e-13	1.19053	9.10896e-29	1.3227
MYOF	3.72e-10	8.12578	3.87171e-05	1.3288	0.956577	1.18771	2.23649e-06	1.14297
NOC3L	0.000547614	6.0308	1.07344e-10	1.40147	6.63e-16	1.36126	2.85024e-32	1.23805
PDLIM1	0.00450751	1.69282	0.0072294	1.20565	0.031207	0.994175	9.86949e-08	1.04358
ALDH18A1	6.7e-18	4.56383	6.49522e-14	1.79498	3.88e-18	1.47714	2.32955e-44	1.33198
TM9SF3	8.99e-20	3.10628	4.4344e-07	1.4285	4.97e-24	1.37494	1.30677e-26	1.15046
ENTPD1	7.19e-07	5.6795	1.03125e-09	1.5846	0.061289	1.14223	3.10333e-19	1.21975
EXOSC1	0.00012779	2.73024	2.27731e-17	1.64027	5.45e-19	1.3314	4.41653e-43	1.19192
RRP12	4e-17	7.31565	1.57199e-05	1.42041	2.05e-36	1.63241	2.11163e-32	1.29546
PI4K2A	1.51e-08	2.76394	1.58178e-09	1.27315	0.000289766	1.13432	7.31522e-31	1.20088
LOXL4	0.045833	23.837	2.10927e-07	1.80691	NA	NA	5.0481e-12	1.42921
MMS19	3.24e-13	2.8951	1.21195e-14	1.57914	1.43e-05	1.15019	1.47653e-31	1.17432
COX15	5.4e-06	3.68203	0.000273046	1.23081	7.73e-10	1.34339	2.21759e-26	1.14326
BLOC1S2	5.49e-09	3.31337	3.14707e-10	1.43923	0.0652325	1.04311	2.70041e-19	1.11881
CHUK	4.9e-16	5.03039	3.43368e-09	1.38195	2.29e-10	1.15433	1.03483e-27	1.22527
SCD	5.31e-06	6.09848	5.67407e-06	2.00211	NA	NA	2.36609e-25	1.23063
HIF1AN	4.66e-10	4.40436	1.66414e-07	1.34142	4.28e-14	1.30311	1.19802e-23	1.24469
NPM3	7.72e-14	5.32993	5.11848e-07	1.49373	3.83e-16	1.76513	1.57061e-18	1.18839
MRPL43	1.72e-11	5.13388	0.000117538	1.27567	NA	NA	8.94084e-22	1.07563
DPCD	6.47e-08	9.34555	2.60796e-08	1.37564	NA	NA	8.30862e-25	1.22882
HPS6	1.72e-13	9.42054	3.92857e-06	1.26984	1.61e-07	1.13912	4.2931e-18	1.17338
GBF1	4.91e-20	3.07204	5.74458e-13	1.44231	9.31e-20	1.25867	9.41317e-25	1.21475
NFKB2	2.35e-20	11.5713	4.32816e-13	1.86019	5.96e-27	1.52875	3.5114e-21	1.19372
ARL3	1.52e-06	1.80613	0.00500058	1.15093	0.00954264	0.986595	7.78915e-22	1.20183
ACTR1A	5.88e-10	1.54505	5.396e-16	1.56084	0.210987	0.994075	2.27361e-39	1.15808
PDCD11	1.37e-07	4.92731	6.39051e-17	1.54776	5.43e-42	1.51988	1.54702e-22	1.18325
NT5C2	3.27e-16	1.64611	1.09309e-10	1.59161	3.84e-18	1.41465	1.03212e-16	1.1207
SLK	1.35e-08	1.94375	3.72584e-06	1.32354	0.694106	1.01552	2.73671e-22	1.14698
SMNDC1	5.67e-17	4.54329	2.64937e-08	1.32184	2.77e-27	1.4522	2.84395e-24	1.15642
XPNPEP1	3.17e-08	1.59155	1.13127e-11	1.45411	0.00040601	0.973193	4.83797e-27	1.16479
SMC3	4.14e-21	4.77396	2.81574e-17	1.73511	1.64e-28	1.36578	4.93501e-38	1.26187
SHOC2	3.49e-05	2.0606	7.72011e-08	1.33875	5.62e-08	0.931641	6.83028e-16	1.10195
ADD3	0.00091212	2.25684	0.020909	1.28622	0.00230814	0.931915	3.29664e-08	1.09241
PDCD4	1.98e-06	3.2254	7.12378e-05	1.30876	0.0203868	1.26822	1.49125e-07	1.06674
VTI1A	0.000215581	5.78626	7.95903e-08	1.33328	1.51e-13	1.24441	1.97135e-29	1.21069
CASP7	0.000419164	1.58602	2.36124e-05	1.23861	0.311189	1.09027	1.11034e-13	1.09861
FAM160B1	0.020917	1.14703	0.0180504	1.16118	0.0505672	0.977331	4.48615e-13	1.10306
ABLIM1	0.0051669	1.90831	2.36124e-05	1.32767	0.64419	1.07402	5.50382e-09	1.1151
PDZD8	0.00793541	3.91804	0.0192914	1.18847	6.97e-06	0.932836	3.1631e-20	1.20077
CACUL1	0.0487762	2.74554	8.08117e-08	1.38675	NA	NA	5.264e-26	1.18077
RGS10	0.00240102	6.5647	5.02306e-08	1.71133	0.0406768	1.21019	3.38935e-05	1.11726
EIF3A	4.06e-26	2.18297	3.03977e-14	1.64417	3.57e-09	1.08631	9.9142e-41	1.15504
BAG3	6.6e-20	7.29588	1.01366e-09	1.53136	2.15e-17	1.4275	2.82442e-29	1.26968
MCMBP	8.51e-17	6.03984	1.15419e-10	1.47951	2.36e-15	1.33335	2.28889e-30	1.21243
SEC23IP	6.36e-09	1.75346	2.90508e-09	1.44659	0.000179935	1.0933	2.28363e-32	1.21674
TIAL1	6.11e-16	3.02012	9.11769e-13	1.45925	3.19e-16	1.18643	1.01387e-36	1.13787
WDR11	1.27e-22	3.69062	1.12771e-06	1.27151	3.22e-08	1.19965	1.44409e-15	1.07823
ATE1	6.35e-07	1.51798	3.35422e-05	1.32665	0.607673	1.02795	3.12625e-28	1.22922
HTRA1	0.0316282	12.3873	0.00141436	1.24393	9.07e-05	1.59152	1.08094e-09	1.06505
PLEKHA1	1.42e-06	9.73666	1.9303e-07	1.3751	0.0963667	1.10306	7.98484e-21	1.137
BUB3	1.4e-24	3.18002	6.14423e-18	1.87359	1.19e-41	1.37377	1.29629e-47	1.24475
BCCIP	9.65e-14	3.39382	2.33512e-08	1.36938	2.78e-16	1.35022	3.72375e-23	1.08995
DOCK1	0.0100568	1.17993	0.00102933	1.17949	9.68e-17	0.847496	1.12619e-15	1.12992
TACC2	8.01e-17	6.43748	5.29899e-13	1.54421	2.53e-19	1.54617	2.52127e-35	1.28976
GLRX3	7.62e-13	1.86029	2.67593e-14	1.64289	3.62e-15	1.27185	1.41944e-35	1.20034
BET1L	1.79e-10	9.14043	7.48814e-08	1.33258	1.58e-13	1.38803	6.6645e-27	1.13157
RIC8A	5.96e-15	2.89882	5.35262e-12	1.54236	1.16e-09	1.13991	9.737e-38	1.18294
TUBGCP2	7.48e-15	4.93048	1.90193e-07	1.27426	3.45e-20	1.22798	8.37244e-12	1.05923
IFITM3	6.84e-06	2.11729	0.00823884	1.22768	NA	NA	6.6358e-14	1.05073
PSMD13	4.24e-20	1.68251	2.20717e-15	1.5989	5.66e-07	1.09224	3.09291e-41	1.11874
HRAS	5.81e-08	2.14275	7.73364e-11	1.7304	NA	NA	4.93922e-34	1.162
RASSF7	0.000795011	11.0623	0.00236131	1.31861	NA	NA	1.11971e-07	1.06712
PHRF1	4.73e-07	2.77042	0.0239823	1.16386	0.0180463	1.05749	3.59667e-08	1.09533
MTG1	0.0177589	2.08231	0.0025627	1.21331	2.76e-17	1.39228	9.83745e-07	1.0519
TALDO1	4.62e-16	1.81166	2.09007e-08	1.49212	0.969425	1.06393	1.09882e-40	1.12468
RNH1	1.28e-06	1.32903	0.00293352	1.2111	1.39e-10	1.3514	5.76469e-17	1.08069
RPLP2	6.84e-16	1.71974	3.53316e-06	1.6373	0.00170489	0.914807	5.9071e-25	1.08556
CD151	2.79e-09	3.653	4.30864e-05	1.46774	7.98e-15	1.47915	8.65647e-19	1.10043
POLR2L	0.000265808	11.1005	0.00013145	1.31498	3.48e-26	1.23366	6.04118e-13	1.07181
MOB2	7.62e-06	3.40664	3.75525e-10	1.33761	0.0166961	0.970274	3.55755e-30	1.14532
TSSC4	2.64e-12	6.89804	1.81923e-07	1.35555	1.34e-20	1.2864	1.52749e-14	1.08983
CTSD	0.000109681	1.47031	0.0335438	1.47697	1.21e-05	0.932275	5.08991e-19	1.08969
RHOG	1.27e-15	2.89428	2.66848e-06	1.39667	0.249697	0.984959	6.56949e-20	1.14238
NAP1L4	1.33e-23	3.31689	1.15301e-11	1.44752	4.01e-37	1.52914	9.99843e-37	1.12736
TRIM21	0.00815878	1.74902	0.000206392	1.24828	0.00323448	0.927192	1.79634e-14	1.11909
RRM1	2.06e-19	18.1149	1.10767e-15	1.90791	7.41e-36	2.00446	1.04355e-43	1.37399
NUP98	3.22e-18	4.01318	2.80931e-09	1.37953	4.4e-37	1.33518	3.08006e-29	1.18131
TRIM3	1.29e-12	6.31496	9.14286e-06	1.2461	0.141075	1.0434	9.42442e-05	1.09737
ARFIP2	2.19e-11	4.12273	7.36455e-14	1.4298	2.7e-18	1.31834	4.24344e-25	1.12908
RRP8	6.71e-11	5.62819	0.000924287	1.22977	5.17e-16	1.28082	3.73677e-16	1.08151
MRPL17	9.77e-15	4.20089	7.02582e-13	1.53925	2.51e-22	1.34437	1.34573e-30	1.16159
STIM1	0.00486714	1.30014	1.71481e-05	1.37179	0.0357729	0.964211	5.45429e-25	1.18226
EIF3F	7.75e-11	1.59352	6.19943e-05	1.29749	0.0112694	1.05304	1.42589e-25	1.09383
TAF10	3.18e-15	4.83659	1.37457e-13	1.57126	3.84e-23	1.25227	5.27523e-42	1.13682
TMEM9B	0.0280675	3.67522	5.46185e-09	1.43315	NA	NA	1.63925e-28	1.17611
TMEM41B	4.32e-14	2.4125	2.73052e-16	1.60567	8.06e-11	1.23766	1.40538e-37	1.18035
IPO7	3.32e-27	3.47655	4.56208e-15	1.70165	7.8e-35	1.47246	6.27697e-35	1.24243
ZNF143	1.37e-06	24.4486	8.80255e-18	1.62293	NA	NA	5.00552e-38	1.32308
SWAP70	8.82e-22	5.75258	5.15561e-14	1.67145	6.89e-26	1.34109	1.508e-37	1.38247
AMPD3	4.81e-06	10.4332	0.000150193	1.26172	0.0494338	1.03669	NA	NA
CTR9	3.6e-22	9.37893	1.39427e-11	1.58657	1.82e-44	1.45624	6.88874e-39	1.21522
RPL27A	2.99e-20	2.29005	3.96501e-05	1.46605	0.023387	1.06084	3.49556e-19	1.06772
SBF2	4.46e-05	3.17222	1.57101e-06	1.31274	1.7e-22	0.830038	2.40716e-18	1.16995
EIF4G2	7.36e-26	3.26234	4.00188e-12	1.64032	6.83e-40	1.28909	3.4562e-37	1.14803
MICAL2	0.000249096	2.84093	0.0192914	1.23411	NA	NA	7.57525e-05	1.07808
COPB1	5.48e-22	2.06572	5.90603e-16	1.64663	2.65e-09	1.10282	5.60683e-38	1.17222
PSMA1	0.00434462	1.14917	2.13992e-12	1.53879	7.37e-28	0.803963	1.36993e-38	1.1148
NUCB2	2.02e-17	3.03004	4.83344e-07	1.55191	2.92e-10	1.4768	8.38649e-18	1.1317
RPS13	3.06e-15	1.91581	2.23925e-06	1.35098	0.112775	1.03449	5.4863e-13	1.05383
PIK3C2A	1.63e-11	2.83784	1.33027e-07	1.44918	0.000937313	1.06179	2.67519e-21	1.18486
SAAL1	1.18e-08	1.81057	2.02839e-16	1.53131	1.49e-35	1.86139	2.87586e-46	1.34157
SERGEF	0.00105817	2.63771	1.19332e-05	1.32221	NA	NA	2.50242e-13	1.08666
GTF2H1	1.97e-09	14.4668	8.49463e-12	1.46458	2.32e-34	1.38388	1.37707e-36	1.20201
UEVLD	3.23e-14	3.40102	1.15419e-10	1.42537	0.00355242	1.07302	4.28205e-38	1.25365
TSG101	2.33e-17	2.77534	2.99128e-16	1.60963	2.03e-11	1.12869	2.97542e-40	1.16611
HTATIP2	5.12e-18	2.66928	2.54817e-11	1.88418	1.55e-13	1.5343	4.48767e-33	1.18711
PRMT3	4.42e-11	17.954	4.79987e-20	1.69593	2.24e-33	1.81157	7.90742e-47	1.42313
METTL15	1.17e-06	15.741	2.14102e-05	1.24756	0.00498337	1.16384	1.28745e-22	1.14036
EIF3M	7.96e-18	2.10044	2.98701e-12	1.58451	2.34e-22	1.22328	1.33988e-34	1.12336
FBXO3	7.27e-06	2.03707	0.0157765	1.1721	4.07e-05	0.940547	4.81996e-12	1.09249
CD59	1.72e-15	2.54167	0.000672513	1.33739	6.54e-13	1.51627	3.11796e-14	1.09015
TCP11L1	2.95e-07	5.03189	1.52186e-07	1.34279	NA	NA	2.35895e-21	1.22859
CSTF3	1.1e-12	1.81272	1.47034e-12	1.41117	9.86e-40	1.40337	3.97535e-18	1.11985
NAT10	4.43e-19	5.38664	2.02716e-19	1.57717	6.01e-44	1.56353	6.19054e-41	1.20327
CAPRIN1	1.5e-21	3.03482	1.01661e-16	1.777	2.69e-41	1.61868	1.35982e-44	1.23268
APIP	6.65e-17	3.03264	2.38085e-16	1.88131	3.44e-26	1.62607	2.80651e-40	1.24539
COMMD9	3.64e-05	1.42378	0.000143682	1.28085	0.0263318	0.939744	1.04364e-33	1.14804
TRAF6	0.00692928	1.65352	0.00975442	1.10813	2.09e-06	0.926948	1.39336e-06	1.0786
API5	1.68e-21	2.5366	9.99527e-06	1.32536	5.36e-29	1.19243	4.84484e-19	1.11077
TP53I11	0.00051022	4.88508	4.36621e-06	1.41123	NA	NA	4.67317e-22	1.26927
SLC35C1	0.00493863	7.59234	4.48271e-06	1.5949	1.37e-05	1.46579	2.33347e-10	1.14534
PEX16	2.24e-10	3.4622	0.00207668	1.17201	0.000263823	1.14604	2.53533e-17	1.07157
MDK	6.64e-09	47.9618	2.92905e-23	8.87782	NA	NA	1.31857e-44	1.75361
ARHGAP1	5.08e-14	1.97645	1.12771e-06	1.30957	1.34e-05	1.10791	7.68075e-13	1.12605
ATG13	0.0217553	3.02347	8.3309e-08	1.445	0.00443555	1.08699	9.96614e-26	1.14722
DGKZ	0.000936521	3.38071	2.16744e-05	1.45494	NA	NA	3.59872e-14	1.12835
CKAP5	2.02e-24	4.28308	1.42683e-06	1.30609	5.33e-39	1.32336	1.59801e-08	1.07261
PSMC3	7.77e-17	1.5583	1.31712e-11	1.45827	0.694914	1.01791	1.02099e-40	1.10956
NUP160	1.4e-14	3.3374	5.98097e-13	1.51034	4.35e-35	1.36291	7.67908e-34	1.23883
MADD	0.038877	1.79402	0.0137585	1.16654	0.0140076	1.05379	0.0231604	1.04087
FNBP4	3.17e-07	2.64705	1.37072e-07	1.46195	5.95e-16	1.24101	2.02937e-06	1.10529
PTPRJ	3.67e-10	4.52054	8.96002e-05	1.34797	0.392446	1.06177	1.58058e-14	1.238
SSRP1	8.44e-26	7.7276	4.17586e-14	1.64712	5.94e-47	1.87242	7.57496e-44	1.22413
PTPMT1	3.19e-09	5.32713	6.4259e-08	1.40484	0.00302386	1.1456	9.68566e-35	1.15153
RTN4RL2	0.0129221	26.4625	0.0496013	1.32864	NA	NA	1.17867e-11	1.16639
TIMM10	0.00540784	2.25775	0.000206392	1.34224	1.61e-08	1.28231	1.51405e-19	1.08769
MED19	0.0270254	8.01912	2.79801e-11	1.43115	NA	NA	2.94024e-33	1.15879
ZDHHC5	4.61e-05	2.3682	1.31346e-06	1.38212	0.681584	1.0197	3.0939e-35	1.17318
ZFP91	4.52e-10	5.33048	1.28891e-09	1.45768	NA	NA	4.7701e-37	1.23169
PATL1	4.72e-08	2.24705	0.00037486	1.18651	1.51e-11	1.13566	4.07971e-20	1.1659
MRPL16	1.57e-17	5.59684	0.0455965	1.10062	4.87e-30	1.56565	5.87411e-15	1.05818
STX3	0.00143282	6.26205	1.01602e-08	1.55879	NA	NA	6.69501e-25	1.33882
PRPF19	7.05e-27	3.39677	7.94833e-07	1.385	3.03e-40	1.36864	5.45008e-38	1.14304
VPS37C	0.000573134	6.15562	6.5584e-11	1.48805	NA	NA	4.22611e-39	1.30691
TMEM109	0.000588975	1.34081	5.57664e-07	1.39066	3.59e-09	0.868785	1.55573e-33	1.15425
CPSF7	3.03e-17	3.35201	0.00207668	1.19305	4.88e-17	1.17327	0.0106135	1.04838
TMX2	0.000521692	1.8352	2.62691e-09	1.47956	0.000762748	1.17098	1.11882e-39	1.14828
CTNND1	0.000109681	1.3687	0.0386582	1.12039	3.5e-13	0.870084	2.11252e-10	1.07678
ASRGL1	1.97e-08	130.418	5.64534e-16	2.30294	2.17e-06	1.70491	1.23759e-35	1.6814
MTA2	6.75e-10	2.11635	1.49308e-13	1.47942	1.34e-40	1.38669	3.5299e-28	1.1564
FEN1	1.17e-22	7.55144	1.87705e-22	2.45615	6.66e-45	2.60452	2.18572e-50	1.63589
FADS2	1.11e-08	37.9918	0.000980281	2.02188	2.73e-15	2.87528	1.47818e-23	1.4867
TMEM258	6.94e-05	1.3669	6.12717e-12	1.57718	NA	NA	5.37335e-38	1.11036
FADS1	0.00745746	5.45602	3.67588e-07	2.0882	NA	NA	4.39099e-28	1.55238
DDB1	2.31e-11	1.45361	1.13606e-14	1.5059	3.08e-05	0.944833	2.5658e-49	1.15565
B3GAT3	1.26e-19	5.51704	2.40782e-12	1.7092	1.09e-09	1.26156	2.03052e-32	1.15757
EEF1G	2.02e-26	2.45227	9.37732e-05	1.37773	4.63e-20	1.29668	6.32195e-19	1.07643
AHNAK	6.7e-19	2.16781	2.16744e-05	1.30508	0.00405109	1.1651	5.39659e-09	1.06792
UBXN1	3.86e-13	2.51559	1.55509e-09	1.39794	1.31e-09	1.10713	3.23148e-31	1.09356
TTC9C	8.31e-09	2.69388	8.41619e-13	1.46723	NA	NA	1.94689e-40	1.1889
POLR2G	1.41e-07	3.39306	2.81672e-12	1.5738	8.94e-17	1.2266	2.58907e-39	1.15087
TAF6L	9.82e-06	8.63743	0.0450053	1.10459	8.33e-20	1.1811	NA	NA
TMEM179B	6.69e-09	2.66246	4.10636e-08	1.36058	2.65e-05	1.16931	5.07329e-34	1.11318
GANAB	0.00437417	1.15928	1.66414e-07	1.3799	3.04e-16	0.854382	6.66349e-33	1.13323
STX5	3.74e-13	1.91167	8.71957e-08	1.33273	1.05e-08	1.13477	3.08038e-25	1.1213
INTS5	2.48e-15	9.25322	5.24675e-06	1.23521	1.67e-05	1.09437	1.18483e-23	1.18086
HNRNPUL2	4.43e-17	2.59979	8.49463e-12	1.44091	4.27e-29	1.33602	4.49348e-32	1.18245
WDR74	7e-06	10.5084	1.03125e-09	1.33131	1.25e-24	1.31779	7.45959e-26	1.09722
SLC22A9	2.11e-05	1.07041	0.00526252	1.37645	3.63e-22	0.649056	2.50229e-14	1.13669
SLC3A2	0.0190802	2.63819	1.16359e-05	1.38374	1.77e-05	0.920123	3.03552e-18	1.10849
ATL3	6.39e-08	1.52149	1.01983e-14	1.50523	0.000702493	0.913523	3.10004e-33	1.26373
RTN3	0.00804945	1.32393	2.25368e-13	1.68494	0.498399	1.08459	1.15481e-46	1.20245
MARK2	8.72e-13	4.51531	2.29848e-08	1.36429	0.02871	1.06451	1.121e-23	1.22034
STIP1	8.1e-26	2.72819	3.03015e-20	2.44914	1.59e-38	1.616	3.9741e-49	1.32569
OTUB1	7.41e-20	2.01148	1.17517e-11	1.43557	0.0225117	1.0725	3.20464e-32	1.12282
PPP1R14B	1.72e-07	3.28258	8.67944e-10	1.66422	0.015625	1.08597	6.35905e-31	1.12721
PLCB3	0.0161289	1.47151	1.50758e-06	1.28252	1.3e-25	0.819733	1.65643e-25	1.24455
PRDX5	0.000235087	1.32491	0.000812983	1.29494	0.0081912	0.943505	3.6852e-20	1.06266
TRMT112	2.9e-12	3.17085	2.39663e-13	1.64225	1.09e-24	1.31009	1.04496e-37	1.12123
TRPT1	0.0441112	3.76727	0.000659119	1.17073	0.018165	0.950128	2.72347e-14	1.06215
RPS6KA4	5.95e-06	3.60701	5.78101e-05	1.39268	0.804666	1.01895	1.0368e-22	1.19481
MAP4K2	5.06e-08	10.1682	1.03006e-07	1.34669	NA	NA	2.29698e-26	1.24143
MEN1	0.00266698	1.1165	1.61471e-06	1.28563	1.57e-14	1.23131	3.27901e-18	1.1541
ARL2	8.6e-16	3.24853	6.98711e-09	1.72306	2.36e-32	1.66051	1.59594e-29	1.22938
SNX15	4.34e-13	5.22657	7.83368e-09	1.52478	0.281495	1.03486	1.61141e-41	1.25254
SF1	1.37e-18	2.25013	0.00329383	1.18254	2.82e-17	1.18872	0.00417371	1.03758
NAALADL1	0.00166953	6.99943	0.0153069	1.23811	NA	NA	4.54195e-07	1.20799
DPF2	8.67e-17	2.42416	1.40813e-10	1.43418	6.86e-25	1.33482	5.45907e-32	1.20822
FRMD8	1.04e-06	6.26237	2.62691e-09	1.6443	0.00889085	1.05858	9.27631e-36	1.29747
CAPN1	1.05e-10	1.55076	3.19899e-08	1.4772	2.35e-06	0.91789	2.23183e-30	1.12965
FAU	6.3e-08	1.82738	0.00179013	1.2558	NA	NA	3.5647e-10	1.03619
SYVN1	2.02e-12	2.28842	0.0245017	1.1143	2.88e-07	1.20354	6.94638e-08	1.05779
MRPL49	6.55e-09	2.46711	6.63076e-06	1.36011	1.95e-08	1.19749	5.38361e-27	1.16493
ZFPL1	4.43e-17	3.70594	8.64803e-07	1.5224	5.17e-20	1.47114	2.19925e-43	1.16422
VPS51	3.12e-20	3.24107	0.0066563	1.18789	7.8e-18	1.14748	4.76322e-09	1.04381
AP5B1	8.91e-05	3.14246	2.47928e-05	1.24319	0.570208	1.0135	1.04167e-16	1.22428
RELA	1.69e-13	2.16793	0.0144043	1.15731	3.31e-12	1.14684	6.00468e-18	1.11256
C11orf68	5.12e-18	2.74909	6.23172e-08	1.41373	3.8e-06	1.09485	1.31606e-27	1.16647
FIBP	8.6e-07	3.70488	5.51928e-16	1.59417	0.387049	1.00977	4.74732e-41	1.17866
SART1	3.08e-24	6.62827	5.73797e-07	1.3696	3.54e-44	1.41761	1.95602e-14	1.09907
DRAP1	2.84e-08	4.54619	1.90251e-06	1.5976	2.52e-30	1.38941	2.87264e-36	1.11788
EIF1AD	0.000147476	12.3078	2.5393e-19	1.58229	7.55e-23	1.30297	4.25629e-46	1.23266
BANF1	1.22e-11	2.97533	1.54768e-15	1.66212	3.73e-37	1.88014	3.1802e-45	1.13406
PACS1	6.01e-05	2.00379	3.40565e-08	1.53476	0.00370518	0.934851	8.63172e-12	1.15148
SF3B2	5.73e-24	3.67446	3.49955e-11	1.37973	4.13e-46	1.41854	8.45897e-35	1.12228
KLC2	0.000868162	17.2776	8.77823e-19	1.89159	NA	NA	5.05486e-31	1.38136
MRPL11	1.29e-16	3.19517	2.82922e-07	1.32576	1.89e-20	1.33726	4.6854e-26	1.13144
CFL1	7.34e-21	2.28291	1.54768e-15	1.95242	6.8e-19	1.26723	4.09468e-43	1.1337
DPP3	1.25e-10	1.65727	3.76962e-11	1.56805	1.83e-05	1.01487	1.37165e-32	1.23009
RBM14	2.57e-15	3.10674	0.000229979	1.24278	2.56e-40	1.37245	1.5328e-21	1.10881
RBM4	3.27e-16	3.9907	2.45446e-11	1.47886	2.19e-25	1.3213	6.62961e-34	1.13411
RBM4B	0.0354679	4.98851	6.43914e-11	1.35725	NA	NA	2.01754e-20	1.17309
RAB1B	1.13e-20	1.97383	0.0344707	1.25064	4.23e-13	1.19194	5.95938e-19	1.0739
YIF1A	3.49e-06	1.66917	0.0326383	1.24399	0.30521	1.00576	1.22484e-23	1.07427
SSH3	2.03e-05	2.16417	2.79941e-05	1.37904	0.0353608	1.0217	7.29705e-12	1.16112
RPS6KB2	0.00368336	1.73427	1.27085e-05	1.29534	0.294475	1.11101	3.86545e-31	1.11788
AIP	1.52e-18	2.66136	0.000707111	1.23494	3.36e-21	1.41304	4.48615e-13	1.06948
CORO1B	5.25e-11	1.5353	4.96436e-05	1.51547	4.34e-07	0.991882	2.11943e-34	1.18711
KDM2A	0.00169786	14.5012	4.36959e-08	1.36097	5.11e-12	1.2296	2.7153e-12	1.12957
PPP1CA	1.91e-21	2.16242	5.33509e-10	1.51365	8.31e-28	1.36658	1.10271e-39	1.12763
UNC93B1	0.0238264	2.41392	0.00227655	1.33353	NA	NA	3.72544e-13	1.11099
ALDH3B1	0.0130981	3.70807	0.0317538	1.24208	1.47e-09	0.853936	4.17186e-13	1.204
CHKA	0.00135983	4.69535	3.37687e-09	1.57312	1.65e-24	1.87203	1.06086e-08	1.13141
MRPL21	8.43e-20	5.1501	1.33375e-09	1.40887	2.75e-28	1.46985	1.84894e-33	1.12579
PPP6R3	4.16e-17	2.63106	2.05717e-08	1.43252	1.48e-25	1.34879	5.18578e-30	1.16557
FADD	0.00551057	2.89115	9.52796e-12	1.48802	0.938231	1.11532	5.78589e-35	1.28357
RNF121	2.69e-14	2.73925	7.45931e-09	1.43101	1.23e-12	1.37479	4.40744e-29	1.21729
NADSYN1	0.00964624	1.07123	0.000438168	1.19785	0.000104461	1.02175	0.00530088	1.0348
SHANK2	0.00793541	10.5714	0.00017143	1.37811	NA	NA	2.01508e-16	1.20487
PPFIA1	2.91e-16	3.50675	3.00403e-09	1.51907	0.00051993	1.16476	8.22384e-33	1.19911
CTTN	1.03e-12	2.30872	2.65494e-13	1.61174	7.42e-06	1.285	1.6626e-33	1.16758
INPPL1	3.72e-15	4.58641	1.84699e-05	1.38468	2.86e-06	1.12835	2.51857e-09	1.13757
NUMA1	1.63e-06	2.06543	2.69946e-05	1.28916	1.36e-06	1.15328	4.23445e-06	1.05694
LAMTOR1	1.8e-09	1.88192	3.1296e-11	1.49337	0.311631	1.04627	9.45639e-37	1.16931
MRPL48	2.1e-13	4.21535	1.72212e-09	1.48649	4.32e-34	1.58762	1.27542e-38	1.18796
RAB6A	3.9e-19	2.0916	4.79209e-05	1.3227	1.28e-05	1.09047	1.03411e-19	1.12842
PAAF1	0.000459411	3.38866	0.000237534	1.21356	5.66e-05	1.20837	2.37421e-16	1.10908
PGM2L1	0.0011848	3.38969	0.00109117	1.10334	9.26e-08	0.899057	1.1417e-09	1.12933
POLD3	5.27e-08	6.68357	3.35841e-12	1.49951	NA	NA	5.99744e-33	1.32585
PPME1	2.67e-25	5.21972	4.39276e-19	1.60293	2.97e-39	1.42585	1.43134e-39	1.25463
SPCS2	0.00375814	1.29274	6.12834e-09	1.55589	1.46e-25	0.789565	3.93287e-34	1.10551
SERPINH1	6.89e-21	4.81391	3.00635e-15	2.07866	2e-23	1.7034	8.18901e-41	1.27718
RPS3	7.04e-21	1.77301	5.38943e-05	1.5347	0.895848	1.00891	6.97612e-14	1.06581
UVRAG	0.00171148	26.2015	3.10027e-08	1.30039	0.00131976	0.954437	7.49135e-20	1.15272
CLNS1A	1.5e-13	4.29843	7.87629e-11	1.53201	0.000358689	0.965231	1.54312e-32	1.1645
PAK1	2.21e-16	5.33551	2.25368e-13	1.70024	2.04e-13	1.30169	2.09129e-26	1.23649
ALG8	6.49e-06	2.71067	1.39427e-11	1.57106	8.88e-06	1.18531	2.31607e-42	1.1719
NARS2	0.0131845	1.72014	0.000313487	1.22081	0.21631	1.12452	3.14627e-16	1.09806
RAB30	0.00156644	3.51429	0.0142948	1.15669	NA	NA	0.00514198	1.0668
INTS4	3.64e-10	8.66282	1.65323e-11	1.39533	1.4e-15	1.1583	1.08428e-14	1.14485
EED	0.000443135	7.49443	2.12348e-16	1.54719	1.13e-32	1.48064	1.21503e-36	1.22347
CHORDC1	3.98e-16	4.75228	1.15831e-15	1.79895	6.2e-29	1.56189	1.20751e-28	1.21053
PICALM	1.95e-08	1.46817	1.85134e-06	1.36801	7.02e-19	0.869788	5.21794e-21	1.10405
PANX1	0.00437417	3.7948	0.000264435	1.29355	NA	NA	2.50342e-08	1.12709
CWC15	1.14e-07	3.86716	3.32097e-09	1.25248	5.03e-17	1.30353	1.75322e-24	1.08463
MTMR2	0.000770117	3.26172	2.11224e-11	1.47948	NA	NA	1.18605e-31	1.38358
YAP1	0.00224993	1.43196	1.20877e-06	1.46304	0.895014	1.05018	2.17449e-23	1.18791
DCUN1D5	0.00512754	100.735	3.60148e-14	1.59665	3.05e-23	1.53821	1.57311e-37	1.31125
CASP4	1.87e-08	3.23088	0.00179013	1.27951	0.0363988	1.0929	3.65727e-09	1.07648
AASDHPPT	0.00255045	1.56008	4.18623e-07	1.31211	1.55e-05	0.925051	6.95415e-24	1.15602
CUL5	4.98e-09	2.21165	0.000714226	1.25931	4.64e-11	0.904096	8.79542e-18	1.13196
RDX	0.0301146	1.25806	0.00128556	1.25659	1.4e-16	0.769404	NA	NA
ZW10	1.67e-16	2.00961	1.44147e-12	1.42243	2.34e-10	1.12068	2.56644e-38	1.29676
SIK2	3.6e-06	27.9379	0.0467987	1.15238	0.737166	1.01573	4.55075e-08	1.08896
PPP2R1B	4.53e-08	2.75454	0.0241543	1.23011	0.772588	1.09029	NA	NA
USP28	0.000621889	1.82265	8.29107e-07	1.33255	0.208397	0.988554	7.90433e-23	1.22564
DLAT	7.32e-08	1.92641	1.74616e-14	1.60501	0.26217	1.23508	3.04628e-37	1.31625
REXO2	2.92e-06	2.78624	2.85681e-09	1.4248	0.00336327	1.16238	5.9825e-26	1.12713
CADM1	3.67e-14	3.91901	0.00126114	1.26966	4.59e-17	1.5948	4.40111e-09	1.08182
ATM	9.98e-08	3.25766	0.00268125	1.3032	0.579487	1.01691	1.56531e-10	1.1291
PAFAH1B2	1.23e-11	1.79805	6.31945e-16	1.51831	0.828288	1.02437	5.11995e-35	1.20402
MPZL2	0.00188409	15.8593	1.11955e-08	1.6003	NA	NA	7.77235e-24	1.21383
UBE4A	4.32e-11	2.14646	3.27463e-05	1.22993	0.646664	1.05381	1.04456e-19	1.16271
DDX6	1.52e-22	2.22463	7.54618e-05	1.28683	6.46e-15	1.13539	4.48647e-15	1.23296
PHLDB1	9.76e-06	1.37878	0.000758333	1.25796	1.15e-09	0.839396	0.0124025	1.07099
VPS11	4.06e-16	4.6482	1.32428e-15	1.44682	6.52e-18	1.15152	7.13134e-31	1.16061
HMBS	1.04e-05	1.57605	4.97904e-15	1.47367	0.0191321	0.981783	4.10897e-44	1.2008
CBL	4.77e-09	5.74842	4.69673e-07	1.22171	0.328061	0.99262	1.94012e-22	1.20194
HYOU1	7.88e-18	2.04152	3.25625e-13	2.04299	0.00860916	1.19598	1.10889e-34	1.27873
THY1	9.99e-19	5.08185	2.35578e-19	4.55464	1.09e-13	1.57031	3.95117e-45	1.86154
MCAM	1.18e-23	6.59345	2.52017e-15	2.6055	4.49e-37	1.78931	5.34893e-36	1.45182
ARCN1	1.55e-24	2.00486	1.42805e-09	1.34686	2.18e-09	1.10968	2.45127e-28	1.11035
TRAPPC4	6.94e-07	3.43707	5.37709e-14	1.55366	0.0386225	1.03859	5.49757e-34	1.1638
RPS25	1.64e-16	2.02429	0.00015698	1.32813	0.00114641	0.952216	1.40253e-11	1.04723
ESAM	4.35e-05	2.82802	2.00895e-06	1.40943	NA	NA	2.19856e-23	1.23102
PUS3	0.0399314	2.46028	0.00914999	1.13335	0.234701	0.995496	1.66902e-06	1.05131
STT3A	2.61e-06	1.33944	1.44773e-15	1.93457	1.39e-17	0.863747	9.30226e-46	1.23177
HSPA8	3.11e-27	2.20767	1.13778e-08	1.70352	4.69e-18	1.19237	7.48008e-18	1.11832
TMEM45B	0.000365016	54.6543	6.04323e-08	2.25546	NA	NA	NA	NA
FAM118B	3.51e-07	8.68844	2.73052e-16	1.53766	8.7e-15	1.32377	4.85666e-36	1.3124
ST14	0.00604651	43.3212	0.000250646	1.68617	NA	NA	9.77133e-05	1.12204
APLP2	3.14e-16	12.1174	0.00439652	1.27532	2.84e-11	1.44766	5.67047e-21	1.08593
JAM3	0.0456635	2.04819	7.95903e-08	1.36062	NA	NA	2.07602e-14	1.17108
VPS26B	4.46e-06	1.54017	1.6116e-05	1.27297	4.63e-20	0.828675	2.31573e-18	1.09864
DCP1B	0.00040773	5.2904	0.00837351	1.13427	NA	NA	1.15146e-14	1.14043
WNK1	1.83e-11	1.98547	3.98058e-08	1.59169	6.84e-08	1.13942	5.11577e-37	1.23381
C12orf4	0.0447456	3.39306	9.76691e-15	1.60553	5.15e-10	0.880788	8.65924e-34	1.31025
FKBP4	2.45e-20	2.30658	1.6116e-05	1.37364	4.82e-12	1.33378	1.94012e-22	1.12072
VWF	8.2e-06	2.62215	6.24643e-12	1.97378	0.960863	1.0108	3.03331e-21	1.39657
CD9	0.0142073	1.51559	3.13394e-06	1.63191	0.0188951	1.25168	1.02064e-08	1.09783
MRPL51	0.00171148	14.7922	1.65958e-06	1.36636	3.5e-28	1.58401	1.32348e-23	1.09601
NCAPD2	0.000547614	6.57263	1.18902e-13	1.76732	NA	NA	4.43724e-34	1.44339
NOP2	1.75e-14	6.74967	5.06107e-17	1.91662	4.38e-42	1.64125	7.12256e-20	1.23196
ZNF384	0.000743753	2.74362	2.41506e-09	1.47569	3.8e-12	1.23513	4.48481e-17	1.18476
USP5	3.8e-14	1.67155	6.33287e-09	1.48176	0.64419	1.03781	1.27327e-37	1.1708
CHD4	6.82e-23	5.09577	1.01286e-15	1.82551	4.38e-42	1.45505	3.79558e-35	1.13935
C12orf57	7.93e-06	3.19934	6.52518e-08	1.42443	NA	NA	3.73677e-16	1.08947
TPI1	2.23e-10	1.31172	2.7324e-05	1.38062	0.00205843	0.948283	4.1699e-26	1.0914
GAPDH	1.81e-10	1.48568	5.4197e-07	1.66012	0.000205803	0.933673	2.37884e-33	1.10113
PEX5	0.00538834	1.4707	0.0181848	1.16714	3.07e-06	0.909028	1.79001e-17	1.1121
NECAP1	0.000860705	1.51708	5.65675e-07	1.2435	NA	NA	7.69718e-18	1.11281
M6PR	0.00035299	1.67091	8.06103e-07	1.39896	0.20711	1.08537	7.11372e-19	1.12043
EMG1	3.87e-05	7.83596	0.000543691	1.35011	9.82e-22	1.38705	3.38581e-27	1.13538
MAGOHB	1.04e-07	2.731	1.2918e-13	1.55306	NA	NA	8.13947e-30	1.15772
YBX3	1.13e-10	8.47605	0.0315359	1.27676	NA	NA	NA	NA
CDKN1B	0.0485169	2.16805	0.0347059	1.13177	7.94e-07	0.89561	1.86107e-08	1.06935
DDX47	3.6e-13	4.28679	8.40845e-07	1.2575	6.05e-36	1.59447	1.35609e-19	1.08133
WBP11	2.76e-15	2.07561	1.29235e-11	1.46278	4.99e-32	1.33264	1.14103e-31	1.17708
STRAP	3.87e-22	2.19225	5.6617e-11	1.44421	4.1e-11	1.18161	2.04163e-18	1.10051
EPS8	1.54e-10	7.5498	2.86799e-05	1.34676	0.331574	1.02347	4.37071e-15	1.12313
ATF7IP	2.55e-06	2.36613	0.00215461	1.26395	NA	NA	1.96739e-11	1.13661
GOLT1B	1.05e-13	4.26131	8.55727e-21	2.03656	3.51e-12	1.34992	8.42915e-44	1.3426
PYROXD1	0.0173685	18.0361	3.9591e-10	1.48311	NA	NA	5.64398e-25	1.18275
RECQL	1.58e-25	4.65258	4.64038e-14	1.79301	2.21e-40	1.5781	1.40239e-31	1.38058
PLEKHA5	2.34e-11	4.48173	9.99699e-09	1.45825	0.0146682	1.10229	2.33433e-21	1.15132
ETNK1	5.73e-05	8.21555	1.28692e-05	1.35949	NA	NA	2.70051e-14	1.12305
C2CD5	9.2e-11	4.60854	5.1634e-11	1.52064	0.02119	1.07195	2.76623e-22	1.18485
BCAT1	3.55e-09	125.351	4.71967e-10	1.42488	4.34e-27	2.23465	NA	NA
STK38L	1.93e-05	1.26084	0.00508655	1.23971	0.84197	1.00136	0.0276747	1.03891
MRPS35	4.4e-22	3.2664	1.33661e-08	1.39904	2.2e-24	1.51832	5.87088e-28	1.13574
IPO8	2.46e-11	2.84961	0.000108639	1.2221	1.03e-08	1.20875	1.39748e-19	1.15668
ERGIC2	2e-08	4.27995	2.95589e-07	1.53733	2.5e-07	1.19337	8.10338e-14	1.08769
CCDC91	0.00239171	22.1662	0.00145526	1.45007	1.06e-05	1.2086	5.08509e-06	1.0653
DENND5B	0.00128062	6.71837	0.00914999	1.23065	NA	NA	8.50431e-17	1.13872
DNM1L	5.06e-23	2.42127	4.33439e-20	1.91919	3.39e-10	1.15525	5.10436e-40	1.28187
YARS2	6.79e-09	1.99237	1.06657e-08	1.34972	0.305699	1.06833	2.97537e-20	1.16284
SLC2A13	0.00249751	2.88976	0.000378799	1.20766	0.0198112	0.995097	5.56833e-14	1.18634
KIF21A	5.94e-13	2.85547	3.19899e-08	1.38118	2.61e-23	1.30176	2.15111e-27	1.14203
TWF1	3.73e-21	2.02442	5.55329e-15	1.79328	1.6e-05	1.08777	2.68472e-37	1.22166
IRAK4	5.78e-09	2.81718	0.000620413	1.21341	0.530989	1.02406	2.4752e-07	1.0896
PPHLN1	0.000205387	3.03504	1.79765e-17	1.7448	1.41e-33	1.43323	1.10146e-46	1.23218
ANO6	2.78e-15	2.79363	8.04472e-06	1.42968	1.64e-07	1.17018	4.609e-28	1.19054
ARID2	0.0195895	3.74419	1.12378e-09	1.32685	5.95e-16	1.22041	1.62721e-30	1.23171
SCAF11	4.47e-08	2.92374	3.9191e-08	1.42526	1.23e-15	1.22683	3.27659e-29	1.13936
RPAP3	4.54e-23	4.1598	1.34967e-14	1.59806	2.56e-42	1.40175	1.59764e-33	1.27244
CCNT1	0.000184403	3.99727	1.65958e-06	1.25892	6.08e-09	1.19357	2.4205e-19	1.17516
ADCY6	0.017875	3.13002	1.56887e-10	1.52225	NA	NA	4.06389e-21	1.24121
DDX23	7.76e-23	6.12922	1.92256e-11	1.52143	1.3e-48	1.49656	2.34753e-33	1.17297
FKBP11	7.27e-12	3.26212	5.45698e-11	1.79612	0.00249281	1.29156	1.08343e-32	1.1972
TUBA1A	1.94e-07	1.80863	5.34301e-08	1.68011	NA	NA	5.16066e-11	1.14943
TUBA1C	1.63e-11	2.0099	1.04046e-17	2.76292	0.758179	1.21045	1.28952e-46	1.33608
TUBA1B	2.12e-19	2.43183	9.68618e-19	2.95337	NA	NA	8.9173e-50	1.29018
KMT2D	0.0467774	1.09142	0.000490792	1.22565	0.00405109	1.06408	6.12961e-06	1.11687
SMARCD1	7.5e-11	5.64691	2.16306e-13	1.67416	1.63e-18	1.31175	6.5453e-28	1.27799
LIMA1	3.75e-12	4.29023	2.82922e-07	1.41043	7.43e-11	1.2547	1.72377e-15	1.13224
SPATS2	7.07e-10	2.83049	9.14717e-22	2.2609	7.25e-35	1.70514	3.64169e-47	1.47993
ATF1	0.0253823	51.7858	3.3528e-08	1.4257	5.53e-27	1.33667	7.12123e-26	1.20164
DIP2B	0.000274711	2.03791	1.98826e-07	1.34492	2.08e-10	0.917953	2.03775e-25	1.21081
FMNL3	0.00450751	3.32534	7.58212e-09	1.4051	0.219723	1.06618	4.91059e-18	1.25199
SLC11A2	0.0235204	4.65169	2.59143e-07	1.35448	NA	NA	8.32235e-21	1.13367
TFCP2	3.59e-12	9.69539	1.74749e-10	1.43462	6.3e-09	1.21268	2.60436e-27	1.21997
KRT1	0.0476585	1.25077	0.0188697	1.05065	5.74e-05	0.878701	NA	NA
MFSD5	0.0461034	6.12804	2.67593e-14	1.57831	0.00991717	1.13242	8.55876e-44	1.26344
SP1	4.34e-09	4.41775	4.59943e-13	1.50024	NA	NA	1.94975e-33	1.24291
AAAS	1.12e-09	1.68117	4.39971e-10	1.34221	0.719675	0.962332	1.34462e-09	1.09608
PFDN5	4.49e-12	3.76651	2.09251e-06	1.32434	4.88e-39	1.50363	2.08716e-09	1.04228
TARBP2	0.00995319	4.41701	0.00983243	1.20142	0.928115	1.06298	2.7421e-20	1.11952
CALCOCO1	5.93e-08	16.8286	0.000829256	1.20849	4.07e-16	1.46616	0.000102219	1.05856
EIF4B	5.44e-10	1.97173	0.039704	1.2054	7.36e-17	1.26165	4.87013e-14	1.09629
CBX5	0.00178593	3.27247	4.63057e-09	1.40048	2.98e-13	1.54781	8.90598e-17	1.18784
HNRNPA1	5.28e-25	3.25518	8.25249e-17	1.85142	2.94e-47	1.72837	4.72936e-38	1.12799
COPZ1	3.56e-18	2.11121	1.63653e-09	1.58818	5.01e-08	1.16794	1.33132e-38	1.15734
CD63	0.000441189	2.667	7.18786e-11	1.6124	NA	NA	1.04736e-27	1.07922
RAB5B	0.000263583	1.40289	5.02306e-08	1.42726	2.88e-18	0.790598	2.21233e-20	1.22149
CDK2	5.42e-08	4.05606	2.0479e-07	1.54356	3.61e-11	1.3371	3.04655e-22	1.23657
RPS26	5.04e-15	2.05137	0.000229979	1.26462	0.00188837	1.05639	1.73758e-12	1.0463
SARNP	6.05e-13	3.00456	1.34641e-13	1.48641	4.8e-27	1.33538	1.31551e-28	1.13258
ORMDL2	0.00012779	1.91299	3.88725e-18	2.00866	NA	NA	4.8097e-51	1.24023
ESYT1	3.49e-19	1.63174	4.4344e-07	1.37787	0.0035795	0.970799	7.41644e-25	1.13473
NABP2	0.0328946	26.8555	1.5049e-16	1.8404	NA	NA	2.65158e-47	1.30556
ERBB3	6.87e-06	5.05254	8.89418e-07	1.41045	5.56e-07	1.28313	3.68046e-24	1.13209
PA2G4	2.74e-24	2.37836	4.94804e-18	1.89408	1.22e-25	1.36942	3.75899e-47	1.21245
PCBP2	2.62e-25	2.34871	0.000273046	1.25596	0.00776715	1.08544	7.20437e-26	1.0696
BLOC1S1	1.1e-07	2.72479	4.7247e-06	1.28795	9.11e-09	1.11585	2.28768e-13	1.04794
ITGA7	0.00944574	1.9448	6.13459e-06	1.4159	2.03e-06	0.815816	9.28151e-06	1.13381
PTGES3	5.5e-24	2.4113	1.72509e-13	1.79048	6.04e-29	1.37492	1.27856e-44	1.19206
SMARCC2	2.79e-19	3.54478	8.45855e-08	1.39728	5.12e-23	1.24804	2.72739e-19	1.20075
MYL6B	2.57e-10	1.91721	1.82626e-06	1.43267	3.32e-11	0.898034	4.3415e-25	1.17934
MYL6	4.09e-12	1.63806	3.321e-07	1.34071	7.92e-05	0.908982	2.72111e-16	1.05811
NACA	3.54e-14	1.80034	4.24777e-10	1.50099	8.61e-27	1.28626	2.05997e-36	1.08565
PRIM1	3.1e-07	9.71868	1.52268e-17	1.99665	NA	NA	2.10051e-46	1.6304
CS	2.04e-21	2.07764	1.72747e-16	1.77309	3.69e-05	1.27061	2.01714e-28	1.21025
CNPY2	3.13e-12	1.67855	2.2258e-12	1.53626	9.99e-06	1.17439	2.01139e-49	1.13741
PIP4K2C	2.57e-17	2.77271	3.74553e-15	1.60711	3.27e-11	1.22202	5.81013e-36	1.33583
DCTN2	1.36e-09	1.50396	4.02011e-16	1.83012	5.03e-12	0.910181	5.05644e-46	1.22436
CDK4	1.32e-09	11.6429	3.35596e-15	2.20861	1.38e-05	1.36275	8.83067e-45	1.23834
METTL1	4.23e-12	28.5439	2.51307e-18	1.76029	NA	NA	1.94234e-30	1.2355
TSFM	8.37e-09	2.18239	0.000107421	1.31349	6.11e-20	1.65284	3.33736e-23	1.1094
XPOT	2.43e-22	3.52747	2.24078e-19	2.07411	3.61e-17	1.30903	3.61059e-48	1.35949
OS9	1.65e-11	2.86938	0.00693753	1.16896	1.33e-07	1.35936	7.48008e-18	1.05922
TBK1	3.15e-08	2.66673	3.03977e-14	1.47899	0.369553	1.01475	8.25703e-29	1.17157
LEMD3	7.87e-07	2.48745	4.4119e-05	1.25562	4.96e-28	1.3566	3.64789e-20	1.16865
GNS	1.95e-19	4.76776	4.00188e-12	1.89389	7.41e-25	1.45703	2.33462e-41	1.29811
LLPH	1.95e-11	8.48988	6.24643e-12	1.53992	3e-27	1.46705	5.37335e-38	1.1758
CAND1	5.11e-19	1.86517	2.41506e-09	1.55638	0.122775	1.06948	5.11978e-31	1.19351
RAP1B	0.00776115	1.25229	0.000164056	1.29512	8.09e-29	0.816672	1.3333e-15	1.08753
NUP107	1.29e-14	3.83957	2.07193e-17	1.89854	1.34e-32	1.27332	3.87434e-46	1.37812
CPSF6	2.79e-20	4.16627	3.4445e-18	1.96464	2.71e-40	1.41779	5.57995e-51	1.3318
CCT2	6.04e-18	1.73534	7.57167e-19	1.86891	0.0491539	1.07462	3.79618e-43	1.18203
TSPAN8	0.00450751	3.4072	1.57199e-05	2.21729	0.297274	1.47627	1.31849e-12	1.15196
RAB21	4.49e-12	1.92881	1.03733e-06	1.33381	0.000648286	1.10128	1.27634e-26	1.16012
RAB3IP	2.84e-05	9.85293	1.43262e-13	1.59379	0.000396717	1.17456	2.10026e-27	1.2038
CNOT2	9.29e-17	4.66287	6.4259e-08	1.37371	5.22e-29	1.28038	6.22167e-23	1.12488
ATXN7L3B	0.0318308	2.73151	2.62691e-09	1.38613	NA	NA	3.00686e-26	1.19107
TBC1D15	0.000113091	1.42775	0.0184561	1.14039	0.00258482	1.00158	4.98766e-09	1.07684
KRR1	2.12e-11	7.80008	0.000134413	1.24214	4.44e-37	1.47774	1.07514e-06	1.0616
CSRP2	1.05e-05	2.61243	6.7171e-06	1.49085	0.639251	1.04446	8.58855e-14	1.12504
NAP1L1	6.36e-26	4.85078	1.06972e-12	1.86021	6.36e-32	2.11201	1.08148e-28	1.15332
TMTC3	6.73e-07	1.97262	0.0486519	1.1088	0.701493	1.03256	4.22257e-14	1.16425
ATP2B1	5.21e-16	5.36633	8.24076e-10	1.64019	0.00285297	1.21735	1.17732e-21	1.20343
EEA1	1.13e-11	1.95199	1.27763e-06	1.35546	0.299888	1.10543	3.34044e-26	1.21468
NUDT4	0.00535058	2.09299	0.00804047	1.19903	0.246271	1.14605	4.98044e-15	1.13821
UBE2N	6.91e-17	1.79603	9.07421e-14	1.77072	0.0336351	1.05667	7.49691e-41	1.19719
MRPL42	1.21e-09	9.64213	1.00898e-11	1.63577	NA	NA	2.55887e-34	1.20979
PPP1R12A	8.46e-12	2.40062	0.00110181	1.27527	0.266285	1.03101	0.00645704	1.05127
C12orf29	2.25e-05	3.03217	0.0257518	1.1444	3.33e-23	1.28848	9.66139e-11	1.09745
PLXNC1	5.95e-05	3.45511	2.85797e-16	2.04031	NA	NA	2.49676e-40	1.70911
METAP2	1.15e-11	1.81472	2.07837e-07	1.40487	7.25e-06	1.15632	1.7955e-25	1.09021
SNRPF	2.87e-05	2.57736	1.00757e-12	1.58056	8.64e-32	1.38247	1.57552e-34	1.16361
VEZT	0.00262512	7.34198	2.19314e-11	1.57482	0.100065	1.08527	1.11215e-29	1.15526
LTA4H	6.04e-07	1.36807	6.46356e-10	1.40393	1.41e-20	0.812808	1.80719e-29	1.12423
NEDD1	1.92e-08	23.003	3.21156e-15	1.54482	3.81e-18	1.35706	5.60683e-38	1.42297
IKBIP	3.97e-17	4.72352	3.99078e-13	1.55429	1.41e-24	1.67277	2.6437e-26	1.29233
TMPO	4.93e-18	3.22967	8.33344e-12	1.77827	NA	NA	1.17085e-31	1.2165
SLC25A3	5.5e-05	1.53093	1.81687e-11	1.55516	0.498399	1.08148	2.2576e-38	1.10557
UHRF1BP1L	2.03e-10	3.45176	5.82031e-07	1.3064	0.93545	1.04792	1.40954e-25	1.20015
SCYL2	1.01e-16	2.92823	1.72212e-09	1.46894	8.59e-06	1.10778	1.00338e-23	1.17474
UTP20	0.00126939	2.04379	6.88601e-13	1.36013	1.26e-29	1.39312	1.36855e-41	1.34442
ARL1	5.14e-15	2.53806	1.18313e-09	1.61662	0.000300682	1.10043	4.06296e-35	1.17725
APAF1	2.67e-11	3.40278	9.89902e-12	1.37441	0.000352234	1.0834	2.45127e-28	1.30394
NUP37	3.86e-15	3.2421	5.35676e-19	1.75671	9.31e-30	1.33615	2.5371e-48	1.43431
NT5DC3	6e-07	10.7876	0.000750811	1.18967	NA	NA	6.52602e-14	1.22018
NFYB	0.00241974	11.0749	2.97386e-05	1.38776	NA	NA	3.27995e-14	1.09652
ALDH1L2	0.00387742	8.03271	0.000275974	1.10464	NA	NA	NA	NA
HSP90B1	3.6e-16	1.60903	1.42683e-06	1.37299	2.9e-09	0.906458	1.17052e-34	1.08673
CKAP4	1.11e-21	3.36103	1.23856e-15	2.03824	5.14e-31	1.95452	2.65158e-47	1.38047
APPL2	1.32e-13	2.58039	1.52883e-09	1.41069	0.138197	1.03373	2.70041e-19	1.1711
PWP1	9.56e-14	3.06387	2.02823e-14	1.52194	1.1e-25	1.29021	1.01793e-46	1.20083
ISCU	0.0413587	1.90675	0.00128556	1.18888	6.18e-08	1.23639	2.96485e-08	1.03762
CORO1C	1.1e-15	2.36138	1.01366e-09	1.5716	0.59179	1.00997	1.36491e-21	1.16256
SSH1	0.0195282	7.22213	1.09677e-06	1.27696	NA	NA	8.32355e-19	1.181
ALKBH2	0.0109289	64.1672	1.19677e-10	1.51219	NA	NA	1.16396e-28	1.14003
SART3	6.65e-25	4.47108	2.79218e-14	1.48748	2.59e-38	1.37326	1.23148e-30	1.19897
TXNRD1	1.97e-12	2.57864	2.63818e-18	3.12775	1.75e-26	1.94349	1.87859e-44	1.44234
USP30	0.00034977	3.47449	0.000511348	1.16347	0.0707118	1.09233	1.24309e-18	1.11995
UNG	1.09e-10	3.11647	1.29432e-08	1.45724	0.000325573	1.18576	3.52892e-29	1.19478
GLTP	4e-08	1.75963	1.83505e-13	1.48866	0.457002	1.05552	3.4918e-33	1.20427
KCTD10	0.000791483	2.48447	2.98417e-10	1.51663	0.00112717	1.08005	1.36468e-28	1.24965
UBE3B	0.000234013	2.7814	1.55509e-09	1.42003	0.00119696	1.09215	1.54689e-30	1.21388
ANKRD13A	0.00026708	2.38803	1.17517e-11	1.51132	2.65e-06	0.920758	2.14888e-30	1.2096
GIT2	4.61e-11	2.08771	4.24211e-12	1.47632	0.0633301	0.97649	2.86634e-19	1.1845
GPN3	6.56e-08	4.87127	3.5501e-09	1.48133	1.14e-14	1.26301	7.95836e-29	1.21947
VPS29	1.47e-11	1.83805	1.75696e-12	1.66616	0.00125997	1.06802	2.70029e-34	1.12738
PPP1CC	2.95e-14	2.61412	4.7392e-14	1.71119	1.48e-13	1.21756	1.39523e-45	1.22655
ANAPC7	2.49e-16	12.8896	1.92854e-22	1.94516	1.13e-45	1.51715	1.81453e-41	1.24724
ARPC3	4.04e-11	2.02011	4.35591e-14	1.73539	0.00397493	0.943992	6.05379e-39	1.13274
ATP2A2	2.27e-22	1.91797	7.17896e-17	1.89226	8.02e-24	1.31431	3.45454e-39	1.25133
BRAP	1.42e-12	11.6917	4.78948e-13	1.33587	8.05e-15	1.14197	1.59692e-34	1.17797
TRAFD1	1.1e-09	5.96908	1.28891e-09	1.38004	9.78e-06	1.14218	5.87088e-28	1.19452
NAA25	2.29e-15	3.23296	2.79801e-11	1.38606	3.06e-39	1.46531	2.29698e-26	1.22701
ATXN2	1.97e-11	2.43786	1.65958e-06	1.32381	3.92e-05	1.14445	7.61965e-13	1.12674
RPL6	4.48e-19	1.96419	1.7164e-10	1.51154	0.0473447	1.03801	1.03182e-25	1.06706
PTPN11	1.94e-12	1.60492	2.95415e-09	1.47106	0.000970429	0.963833	5.01665e-28	1.17922
OAS3	4.99e-08	2.74434	2.33258e-05	1.36993	1.57e-05	1.28095	4.92923e-22	1.35172
DDX54	1.57e-13	8.73232	4.76461e-07	1.35405	1.6e-18	1.25245	2.00212e-27	1.11357
HECTD4	0.0192073	1.01471	0.0029865	1.19249	2e-06	1.11634	0.00199385	1.0711
PLBD2	1.08e-09	3.188	4.70781e-09	1.58661	2.17e-14	1.4536	1.50179e-27	1.26002
RBM19	0.000330645	1.36577	1.18612e-14	1.4701	7.47e-35	1.44162	7.00428e-22	1.19052
TESC	0.00680033	9.83117	5.38943e-05	2.05707	NA	NA	0.000748508	1.15306
RFC5	1.15e-24	22.3781	2.95926e-11	1.51225	4.87e-42	1.84949	5.65216e-36	1.31338
SUDS3	3.53e-05	3.60663	1.74616e-14	1.38455	7.79e-10	1.15064	1.00243e-20	1.13024
TAOK3	2.03e-19	3.75883	1.31712e-11	1.49935	1.22e-14	1.16403	2.62864e-34	1.18791
PRKAB1	3.18e-06	2.02583	9.98213e-11	1.48433	0.9701	1.04294	1.87589e-24	1.15772
RAB35	1.08e-14	2.34845	2.09028e-10	1.51146	0.09907	1.03627	4.14758e-25	1.21607
MSI1	3.08e-10	9.49082	3.45931e-08	1.67222	2.05e-20	2.57858	NA	NA
SRSF9	3.35e-08	3.30387	6.69238e-10	1.42158	3.81e-39	1.59171	5.57163e-34	1.11287
GATC	0.0233013	1.5579	1.15949e-06	1.3374	0.075156	1.00436	3.3576e-35	1.31125
DYNLL1	1.32e-10	2.60006	5.35676e-19	2.03783	2.06e-11	1.24704	7.00445e-42	1.13161
RPLP0	2.04e-22	1.79165	6.43761e-09	1.63222	0.26266	0.99109	5.50256e-29	1.09429
UNC119B	0.000635545	2.91866	1.76604e-07	1.38665	0.948235	1.04547	4.15525e-22	1.28578
PXN	0.00071105	1.44912	0.0016924	1.27011	0.00728369	0.961817	4.1301e-12	1.09958
P2RX7	0.00475605	4.2693	7.07334e-06	1.35424	NA	NA	1.37601e-13	1.23377
P2RX4	2.15e-07	10.1554	1.51339e-10	1.62902	0.00167036	1.27968	3.16481e-36	1.26843
HNF1A	4.41e-08	3.28889	9.59278e-05	1.27976	5.04e-13	1.34847	4.97879e-25	1.14724
ANAPC5	1.29e-13	5.72939	2.45754e-14	1.49519	5.79e-34	1.26331	1.74137e-42	1.12467
TMEM120B	0.00399933	8.63255	2.0749e-09	1.28889	NA	NA	1.5823e-11	1.188
DIABLO	1.18e-17	2.12184	4.58453e-12	1.44827	0.0944606	1.10338	1.54001e-40	1.14095
VPS33A	5.75e-20	3.49638	5.49108e-19	1.67602	2.68e-25	1.18392	1.02152e-45	1.36647
PSMD9	0.00174048	1.30987	9.94795e-07	1.41379	4.7e-12	0.891457	1.76375e-23	1.11369
ZCCHC8	7.04e-14	5.26402	1.67261e-08	1.30922	4.48e-07	1.14534	2.28056e-07	1.08128
DENR	4.34e-15	2.86956	1.44773e-15	1.73409	1.07e-19	1.23888	2.93274e-44	1.21394
RSRC2	0.000264723	10.072	1.38295e-10	1.377	3.8e-12	1.18055	1.02244e-18	1.09325
HIP1R	3.93e-10	2.97915	1.40498e-05	1.38161	0.973549	1.05463	4.0268e-07	1.09817
RILPL1	1.46e-05	6.20989	1.35025e-06	1.22429	0.000196212	0.930036	1.23772e-08	1.11407
SBNO1	6.33e-16	10.3594	5.11324e-09	1.31037	0.000628656	1.0882	2.48134e-23	1.15584
TMED2	2.93e-05	1.60889	1.20877e-06	1.57751	0.0549926	0.967512	7.29649e-28	1.13716
GTF2H3	1.57e-07	6.80231	1.90659e-09	1.52022	4.38e-10	1.18354	1.32831e-37	1.24395
CLIP1	1.29e-11	2.03775	4.40616e-09	1.46361	0.0139669	1.11318	5.32562e-26	1.15629
DDX55	6.85e-07	6.98605	1.27961e-12	1.4353	8.86e-28	1.4276	3.17106e-14	1.13459
EIF2B1	1.29e-18	2.39707	7.28603e-12	1.56579	1.6e-18	1.17584	4.06896e-47	1.20496
ARL6IP4	1.36e-06	4.00817	0.000652516	1.20588	0.00411231	1.10487	3.61095e-20	1.04829
SCARB1	0.000209409	1.70281	0.000394946	1.33628	0.0508447	0.973507	1.7799e-22	1.09949
BRI3BP	1.94e-12	3.20209	2.63391e-15	1.54221	2.44e-07	1.28393	1.80941e-40	1.36916
AACS	1.6e-13	12.4643	2.36099e-12	1.60152	7.37e-20	1.75929	1.29144e-40	1.41492
NCOR2	6.9e-07	8.04871	7.72169e-05	1.53546	0.000377336	1.12036	5.43268e-15	1.17765
RAN	3.07e-25	2.54095	3.91242e-17	2.29053	3.74e-29	1.38358	9.99087e-45	1.21101
SFSWAP	1.36e-06	3.00714	3.91055e-13	1.48258	5.3e-22	1.30731	7.27278e-14	1.14004
PUS1	1.43e-23	4.72603	1.31066e-16	1.73006	6.13e-36	1.63584	2.99442e-36	1.2145
NOC4L	1.01e-07	6.0308	0.000124311	1.30199	6.54e-29	1.40266	2.64724e-19	1.12835
DDX51	0.000264723	8.49436	3.46885e-07	1.33422	0.00100442	1.12374	2.16465e-12	1.14786
EP400	7.24e-10	3.45084	1.43375e-10	1.35335	0.000281809	1.05234	2.85638e-20	1.2367
ANKLE2	5.61e-10	3.75598	5.84851e-14	1.6527	3.81e-11	1.18933	5.3681e-22	1.17241
PSPC1	1.48e-17	5.02152	3.56074e-12	1.47947	6.45e-18	1.43332	1.07183e-33	1.20237
ZMYM2	8.67e-06	3.22788	5.58197e-05	1.2814	2.09e-05	1.19796	3.01013e-11	1.09934
XPO4	3.41e-14	3.79501	6.33287e-09	1.33721	0.00546859	1.09474	2.79773e-27	1.26023
SAP18	6.84e-06	2.90355	0.000232472	1.2362	3.31e-37	1.35025	1.40232e-14	1.05652
ZDHHC20	0.00302938	13.8034	0.000261621	1.42537	NA	NA	5.92529e-15	1.38438
MICU2	1.94e-13	1.53032	4.54207e-06	1.29121	7.51e-36	1.84545	1.15664e-15	1.09644
MTMR6	0.00105401	1.8191	0.000511348	1.19251	2.08e-11	0.877663	1.29833e-14	1.18752
PARP4	2.71e-12	4.96828	4.78712e-06	1.33581	9.18e-09	1.43398	7.81388e-26	1.18748
POMP	0.0038185	10.1929	1.46667e-06	1.35338	7.84e-07	1.25607	1.83084e-19	1.08997
HSPH1	1.25e-25	4.85197	9.68502e-16	1.85438	5.54e-34	1.73737	1.69621e-36	1.2386
HMGB1	2.67e-20	2.33473	4.4344e-07	1.3178	0.0787959	1.10986	3.00174e-21	1.06422
GOLGA3	3.08e-21	3.08694	2.01716e-12	1.58989	4.56e-10	1.13557	3.84477e-32	1.2566
MTIF3	1.9e-05	2.70928	5.34283e-07	1.32233	7.89e-06	1.16742	3.73844e-21	1.07275
PDS5B	4.81e-17	3.61553	2.15007e-06	1.31048	1.49e-10	1.17956	5.8877e-12	1.12904
RFC3	5.52e-26	10.9356	1.78705e-18	1.75871	6.83e-43	1.83205	4.03909e-48	1.6221
DCLK1	0.00536786	15.863	0.000516611	1.07404	NA	NA	NA	NA
COG6	5.57e-18	3.28502	0.0233045	1.1557	5.14e-30	1.29626	8.35683e-11	1.10874
EXOSC8	5.25e-07	2.47874	3.9122e-11	1.45673	4.18e-10	1.20105	1.90757e-18	1.10665
MRPS31	5.89e-25	3.94871	0.0300463	1.12109	2.88e-18	1.42846	0.0134755	1.02184
ELF1	0.000113091	3.87787	0.00209592	1.25635	NA	NA	2.07238e-08	1.09021
WBP4	0.000110233	27.069	0.00907683	1.14114	NA	NA	0.0286156	1.02287
MTRF1	0.0046097	3.42383	0.0368843	1.13362	0.806455	1.05658	1.40103e-06	1.08903
NAA16	8.01e-11	2.34988	4.68041e-05	1.2489	1.67e-06	1.20839	7.07119e-07	1.10127
GPALPP1	0.0210584	8.40464	4.30859e-07	1.30701	NA	NA	4.13687e-30	1.22079
LRCH1	0.00107699	6.7163	0.00830593	1.14106	0.0279203	0.966813	4.54861e-09	1.11291
RB1	0.000427112	10.4704	4.7247e-06	1.33849	1.46e-05	1.23729	1.98269e-08	1.13668
KPNA3	4.11e-11	2.03338	2.26239e-08	1.36549	0.00236483	1.06781	4.46216e-29	1.19162
SPRYD7	0.000103175	2.35115	0.0234724	1.11929	1.85e-06	0.940418	8.63172e-12	1.09316
RNASEH2B	3.36e-10	45.1956	1.27366e-08	1.43127	NA	NA	1.2131e-25	1.17939
VPS36	1.49e-08	1.72857	0.0123502	1.14944	4.96e-07	0.920316	3.18515e-10	1.0793
SUGT1	0.000256243	1.48355	3.69133e-05	1.22854	0.285715	1.00099	6.30066e-16	1.08445
TDRD3	0.0448779	27.0791	0.000700062	1.15059	NA	NA	2.70041e-19	1.14233
DIS3	9.66e-18	5.45362	0.00233985	1.22168	2.15e-21	1.28485	3.20382e-16	1.14859
RBM26	5.99e-16	3.77269	2.0643e-06	1.29954	1.36e-12	1.1904	1.81172e-14	1.12575
ABCC4	2.09e-12	7.89089	3.60148e-14	1.74766	1.42e-17	1.79861	1.70108e-31	1.60548
DNAJC3	3.58e-15	2.48205	3.64749e-05	1.319	8.81e-10	1.28186	4.02415e-22	1.14386
RAP2A	0.00389266	5.10055	1.16588e-19	2.01419	6.05e-15	1.2848	2.49686e-46	1.60048
IPO5	3.41e-12	2.46178	0.00432118	1.22994	3.03e-06	1.28943	9.73172e-22	1.14258
SLC15A1	0.00387742	7.47278	0.0496013	1.13014	0.807032	1.17001	0.000141567	1.03237
STK24	5.49e-09	2.54177	6.76136e-16	1.77074	9.9e-13	1.21363	2.37427e-39	1.25006
TM9SF2	2.64e-22	2.82036	0.0150767	1.21982	1.58e-37	1.5688	1.79634e-14	1.08948
UBAC2	2.06e-06	6.63854	4.47976e-09	1.38883	0.00014899	1.1703	3.81356e-40	1.15566
DOCK9	2.33e-09	1.04341	1.93915e-09	1.51084	0.537867	1.00661	2.9085e-24	1.19735
COL4A1	8.94e-13	3.40838	7.51387e-21	3.60085	1.68e-25	1.7421	2.65874e-46	1.68065
COL4A2	1.13e-05	2.69491	5.37709e-14	2.93354	3.75e-11	1.32993	2.92964e-35	1.45499
TUBGCP3	2.25e-16	1.7363	0.000659119	1.24496	8.06e-09	1.18705	1.63469e-15	1.14157
ARHGEF7	1.2e-12	2.61498	0.00088862	1.23487	0.304772	1.03655	0.000250134	1.06256
ATP11A	0.000627263	14.1118	0.00283012	1.34073	0.000261391	1.20242	6.7832e-29	1.28052
MCF2L	1.17e-05	3.24218	0.000394946	1.33543	NA	NA	2.24082e-07	1.14297
TMCO3	0.0253823	15.9444	1.95809e-20	2.28201	NA	NA	2.59886e-43	1.45477
PCID2	1.17e-16	4.71743	1.87745e-10	1.4296	5.16e-37	1.41862	7.84528e-32	1.15832
CUL4A	1.1e-05	1.53111	6.13677e-08	1.3807	0.00908436	1.0836	3.55755e-30	1.13606
CHAMP1	7.55e-17	2.47198	3.98089e-06	1.2166	1.91e-31	1.4604	3.61065e-18	1.1809
CDC16	4.68e-11	1.95855	1.12771e-06	1.30051	6.6e-31	1.2785	2.86469e-18	1.09868
TTC5	0.0119688	1.56812	6.22979e-09	1.31145	1.34e-13	1.20831	1.11572e-24	1.23169
OSGEP	1.43e-14	1.59652	2.93816e-05	1.2215	0.19769	1.068	1.34775e-07	1.06373
TEP1	0.0196544	2.32292	4.5712e-05	1.24681	0.434567	1.06221	1.19993e-10	1.10938
RNASE1	0.0270254	2.68143	1.09416e-07	1.99844	NA	NA	8.9669e-12	1.1611
APEX1	1.19e-22	2.51753	3.42457e-12	1.57031	1.13e-32	1.66647	1.63572e-44	1.15006
METTL17	0.00557153	3.76542	0.00817224	1.18517	5.73e-11	1.35736	7.54064e-05	1.05558
SUPT16H	4.81e-20	7.4931	3.62473e-20	1.76523	1.2e-46	1.88728	4.51818e-48	1.24843
CHD8	6.04e-07	3.29512	3.73198e-09	1.36961	2.22e-25	1.31755	7.29649e-28	1.17787
METTL3	9.77e-17	5.17956	8.25249e-17	1.61827	3.4e-24	1.28682	4.87351e-34	1.19187
TOX4	2.06e-10	6.1898	2.62691e-09	1.47064	1.35e-38	1.51637	3.60711e-39	1.18774
DAD1	5.27e-09	1.55176	8.93711e-13	1.65743	NA	NA	3.07066e-43	1.13317
ABHD4	6.18e-09	6.24397	6.76136e-16	1.6713	0.000873839	1.17102	7.98852e-38	1.2725
HNRNPC	3.06e-22	3.19089	8.64438e-17	1.63098	1.49e-35	1.33841	1.90476e-45	1.1225
MMP14	9.4e-08	13.926	4.85899e-12	2.13874	8.6e-13	1.5209	2.8105e-25	1.30398
OXA1L	2.69e-09	2.47754	7.5441e-06	1.2762	9.7e-26	1.52845	2.06689e-26	1.10471
LRP10	0.00212291	14.1881	1.86994e-05	1.51259	NA	NA	5.03616e-14	1.22191
PRMT5	1.68e-15	2.09413	6.24643e-12	1.55132	1.74e-05	1.10989	4.68101e-42	1.23158
ARHGEF40	1.32e-07	1.45239	0.0226435	1.14377	0.143704	1.04924	1.04574e-06	1.08302
NGDN	0.00565231	24.7754	1.75556e-17	1.52335	7.74e-40	1.61913	9.15913e-42	1.15936
HAUS4	0.0102669	4.01436	4.48271e-06	1.45055	4.77e-16	1.28587	1.88652e-19	1.17009
AJUBA	0.0186545	3.64232	3.04335e-07	1.589	NA	NA	1.96864e-25	1.29275
ACIN1	1.19e-11	2.8413	6.13456e-10	1.50045	1.38e-24	1.20286	1.56125e-09	1.09637
AP1G2	5.44e-10	9.6995	0.0154231	1.2447	0.075156	1.14749	NA	NA
PABPN1	1.4e-16	2.39276	1.12378e-09	1.34083	2.65e-28	1.29706	2.75798e-12	1.08106
PSME1	4.01e-07	1.37967	1.63176e-05	1.29729	2.07e-09	0.829799	8.49636e-21	1.07262
EMC9	0.000594084	76.3706	5.52806e-06	1.32368	NA	NA	3.31077e-18	1.10586
NOP9	6.33e-16	8.15966	1.70565e-06	1.22936	1.89e-16	1.40031	8.03954e-20	1.14479
STXBP6	2.14e-05	11.0494	1.28078e-16	2.16051	3.08e-24	2.02607	1.08971e-38	1.6082
KHNYN	0.0428651	17.6408	0.00108063	1.22325	0.000387788	0.942407	5.36883e-12	1.1236
STRN3	0.000188082	1.92718	0.00462972	1.16635	0.00198338	0.956847	9.8023e-11	1.08448
PSME2	0.000465294	1.25999	0.000871269	1.25229	1.63e-12	0.826282	1.04803e-21	1.07165
RNF31	1.76e-08	3.31899	8.5603e-05	1.32641	0.521542	1.00944	3.23034e-10	1.07407
ARHGAP5	3.58e-15	4.3788	3.46885e-07	1.40684	0.00297756	1.05613	6.41727e-30	1.16703
SCFD1	3.33e-16	1.73981	8.58643e-13	1.5472	2.02e-05	1.09126	7.60021e-33	1.12318
SNX6	2.65e-07	1.47631	1.20877e-06	1.34796	0.842804	1.01499	7.27414e-21	1.16133
SRP54	4.2e-12	1.75233	0.000206392	1.2372	0.700795	1.01969	7.24974e-25	1.11336
HEATR5A	1.07e-17	11.9662	1.06485e-14	1.57289	7.92e-26	1.24565	1.24932e-36	1.29592
IPO4	9.83e-21	3.65888	2.31505e-12	1.47519	1.13e-27	1.43982	9.2558e-33	1.25519
TM9SF1	3.37e-19	3.753	2.27057e-07	1.35361	9.33e-18	1.26126	1.0648e-34	1.16915
NEDD8	0.000166266	2.16018	6.22691e-13	1.51003	0.000201837	1.08473	5.65206e-40	1.11248
GEMIN2	9.74e-07	24.1687	1.40258e-08	1.35975	NA	NA	6.41727e-30	1.2491
PNN	4.61e-11	3.77695	0.000879904	1.22809	2.31e-40	1.35713	0.0272905	1.04567
RALGAPA1	7.66e-09	4.29033	0.00353514	1.2426	0.797893	1.04741	2.15852e-09	1.10221
FAM177A1	0.000148172	3.51745	2.8724e-12	1.50956	0.564747	1.10025	2.95304e-19	1.09062
PSMA6	0.00509043	1.18911	1.9778e-12	1.64308	0.847373	1.02067	8.94357e-37	1.14441
FKBP3	6.33e-14	1.70625	8.53074e-10	1.45988	0.00519076	1.09368	1.67562e-25	1.10731
MGAT2	7.95e-11	3.35754	0.00817224	1.16751	0.000978875	1.09232	4.60314e-24	1.14687
NEMF	5.5e-05	1.86253	1.8015e-06	1.40325	1.32e-12	1.12123	0.00434999	1.04343
RPS29	9.85e-07	1.91584	0.0347059	1.27655	0.0525838	1.06419	3.58889e-07	1.04624
TMX1	1.34e-12	1.79808	1.05189e-06	1.41156	0.30797	1.05337	6.48999e-21	1.20231
MAP4K5	0.00878699	1.77654	7.83714e-07	1.42617	0.58787	1.03141	6.29774e-22	1.21073
PSMC6	1.54e-17	1.6023	1.09309e-10	1.46092	0.613197	1.01119	2.25097e-28	1.1134
GMFB	1.07e-14	2.16082	4.08895e-15	1.89933	0.000117042	1.14323	2.42265e-42	1.39411
LGALS3	2.3e-13	8.01484	6.01014e-12	2.84846	2.88e-07	1.8701	5.3599e-16	1.2625
WDHD1	0.0118107	2.23541	1.22619e-19	1.56933	NA	NA	6.30627e-44	1.72741
NAA30	2.27e-08	2.14302	0.00864877	1.15538	0.132208	1.02958	5.05391e-18	1.16258
EXOC5	6.84e-13	2.90901	1.75784e-05	1.37579	7.92e-05	1.0885	2.34952e-24	1.21589
AP5M1	0.0111552	1.18933	0.000728656	1.23943	NA	NA	3.58519e-17	1.14071
RTN1	0.0378528	1.4411	0.0116041	1.17099	0.00287516	1.17138	8.52942e-05	1.15112
TIMM9	3.73e-06	2.53812	3.42908e-16	1.63376	1.13e-19	1.92596	8.20915e-34	1.17214
ACTR10	1.07e-06	1.69311	1.23414e-07	1.4085	9.12e-15	0.886783	4.7403e-26	1.12776
PSMA3	0.00083444	1.19509	3.79888e-08	1.42065	1.32e-22	0.78201	4.79584e-26	1.09563
DHRS7	1.54e-05	1.91345	6.34517e-05	1.56791	0.00476772	1.04601	9.83532e-22	1.13865
MNAT1	1.23e-07	8.50223	3.56524e-11	1.51652	8.41e-29	1.3728	4.22729e-31	1.18649
TRMT5	1.3e-11	11.3359	9.2713e-05	1.19483	2.61e-20	1.32142	1.15581e-30	1.25385
WDR89	5.4e-06	16.2337	8.08117e-08	1.27702	NA	NA	5.09366e-25	1.17694
PPP2R5E	4.77e-09	2.31124	3.09236e-06	1.30958	0.171569	1.05552	2.63564e-27	1.20284
KTN1	8.73e-18	1.99591	1.06665e-06	1.37719	0.0198662	1.10981	2.62897e-24	1.08518
HSPA2	1.59e-08	3.40599	3.43368e-09	1.53925	1.52e-05	1.29191	4.75144e-21	1.34499
FNTB	0.000171234	1.88217	2.44847e-08	1.2902	1.21e-05	0.92535	8.05086e-32	1.23148
GPX2	0.0365606	1.33688	0.000355733	1.90312	2.85e-07	0.88128	8.72896e-11	1.14453
ATP6V1D	0.000616287	1.67972	5.42603e-08	1.44858	2.49e-16	0.882846	4.86495e-31	1.15114
EIF2S1	1.38e-24	2.05255	1.35674e-09	1.67301	9.81e-21	1.18268	1.48115e-29	1.23324
ZFYVE26	7.78e-08	2.68478	1.01366e-09	1.37628	0.0437441	1.05208	3.18995e-27	1.29328
EXD2	9.17e-10	4.17211	0.000167705	1.18395	0.638464	1.0128	8.23667e-21	1.167
ERH	8.18e-13	2.26214	4.07262e-13	1.55688	1.21e-21	1.33299	3.30326e-34	1.13107
SLC39A9	4.67e-07	3.43848	0.000797007	1.25084	NA	NA	1.37985e-20	1.09237
ACTN1	0.000193752	1.56734	9.2713e-05	1.33466	3.17e-21	0.745699	7.27278e-14	1.11267
MED6	0.000268297	3.2221	3.53258e-13	1.44079	NA	NA	5.18553e-31	1.15937
SIPA1L1	0.0229227	1.69355	3.08343e-05	1.27458	6.33e-05	0.936002	2.33461e-07	1.08324
PSEN1	5.02e-18	7.21837	1.45983e-10	1.55914	NA	NA	2.88761e-32	1.1867
RBM25	3.72e-07	1.60895	0.0123502	1.22177	7.85e-40	1.3694	NA	NA
PAPLN	0.0104104	2.50075	0.0116951	1.40441	0.488235	1.01245	NA	NA
LTBP2	1.28e-08	27.3603	8.04472e-06	1.54602	0.000752794	1.94795	9.50717e-09	1.22743
ISCA2	0.000281268	2.42692	3.49933e-10	1.36127	0.72759	1.09585	2.23184e-29	1.17616
YLPM1	8.38e-18	3.20221	8.68743e-06	1.25639	9.01e-20	1.18469	3.15495e-18	1.136
EIF2B2	2.37e-10	1.77829	5.8953e-12	1.50927	0.63501	1.01518	2.68472e-37	1.23908
NEK9	6.14e-12	1.98462	0.000187125	1.19193	0.0168611	1.13269	1.17426e-10	1.07077
TMED10	1.02e-10	1.46021	0.00120194	1.32594	0.825659	1.02371	2.5791e-20	1.10418
ALKBH1	0.045833	19.3084	4.36621e-06	1.15801	NA	NA	4.6806e-18	1.13118
SPTLC2	0.0391969	1.41665	4.06723e-07	1.25742	0.000165721	1.1404	2.24748e-23	1.22897
ADCK1	8.05e-08	4.92087	5.34301e-08	1.24048	NA	NA	2.90831e-06	1.12212
GTF2A1	5.65e-11	4.09823	5.04574e-07	1.28256	NA	NA	2.13365e-25	1.21715
SEL1L	2.27e-11	2.05813	0.0198665	1.25197	1.33e-16	1.42229	1.68196e-09	1.08082
SLIRP	4.43e-09	1.86497	0.000572088	1.27476	0.00617988	1.12591	2.71474e-13	1.06278
SNW1	2.4e-19	5.15579	1.16082e-14	1.5121	4.8e-31	1.28102	2.02545e-39	1.16323
VIPAS39	1.19e-07	2.31924	1.64611e-08	1.28392	0.107883	0.987553	6.37858e-29	1.17808
AHSA1	1.17e-09	2.44573	7.16841e-13	1.63096	1.14e-24	1.31097	9.30226e-46	1.17843
PSMC1	2.64e-16	1.60864	2.82922e-07	1.34469	0.0416391	0.989266	5.16898e-23	1.0686
TDP1	0.00126939	17.5917	3.70221e-12	1.49007	NA	NA	6.12054e-31	1.3305
NRDE2	1.23e-05	6.35497	0.0286175	1.12358	0.00266842	0.961253	NA	NA
CPSF2	1.14e-21	7.58886	1.93919e-12	1.47245	2.49e-37	1.34147	1.6406e-34	1.29853
TRIP11	1.95e-13	2.71126	0.000297311	1.27895	1.88e-12	1.18254	5.77306e-15	1.12732
ATXN3	2.16e-05	2.2072	0.000300482	1.23157	0.58854	1.04834	3.30775e-14	1.14509
GOLGA5	1.59e-18	2.75924	2.7775e-08	1.28424	0.000727543	1.10029	5.66181e-22	1.11081
ITPK1	2.05e-14	5.22884	3.43564e-05	1.5053	0.000154069	1.24045	5.0359e-25	1.16422
UBR7	9.81e-14	28.5502	1.23936e-13	1.49113	1.05e-10	1.35631	6.40552e-33	1.23283
DDX24	9.57e-19	15.8847	0.000614171	1.22251	5.01e-35	1.60072	0.000696751	1.02736
DICER1	2.43e-06	4.40721	0.0274399	1.16647	0.00771272	1.00739	2.19534e-05	1.06313
GSKIP	0.000147476	6.42795	2.19187e-08	1.54824	NA	NA	8.28027e-26	1.29391
VRK1	2.57e-10	21.9144	2.88281e-17	1.66523	5.14e-31	1.62078	6.32028e-39	1.44209
PAPOLA	2.83e-15	4.1126	1.39427e-11	1.50078	1.91e-21	1.29389	4.13282e-28	1.11648
SETD3	7.12e-07	1.71663	5.08245e-05	1.17452	0.430516	0.991208	7.2051e-13	1.06214
CCNK	1.82e-18	5.69543	2.82284e-13	1.56139	2.38e-15	1.16503	4.06827e-31	1.22141
CCDC85C	0.00884593	11.381	4.42409e-06	1.39844	NA	NA	7.7069e-22	1.24757
YY1	6.52e-07	3.13291	1.09416e-07	1.33324	3.92e-12	1.19391	5.9071e-25	1.10396
PPP2R5C	0.000555279	3.65921	0.00184093	1.19416	0.000534244	0.932256	1.12744e-18	1.07581
DYNC1H1	8.93e-24	2.27501	1.56887e-10	1.52633	1.77e-14	1.13132	5.41223e-44	1.16648
RCOR1	1.14e-14	4.90668	1.35826e-08	1.29192	3.08e-25	1.27912	3.83638e-30	1.20601
CDC42BPB	3.2e-05	1.2282	5.71393e-05	1.27864	9.31e-14	0.87248	1.34242e-13	1.11494
TRMT61A	1.04e-17	7.63173	3.60519e-13	1.46877	4.44e-37	1.6076	8.66028e-36	1.25515
CKB	0.0110025	2.79681	0.00037486	1.81088	4.06e-25	0.847159	0.00245528	1.06239
HSP90AA1	2.18e-27	2.31688	9.96359e-10	1.73768	7.31e-40	1.34177	2.87605e-24	1.08886
MARK3	7.95e-08	2.62578	5.37259e-09	1.3641	2.92e-05	0.934963	2.98225e-07	1.0609
PPP1R13B	3.22e-07	4.74185	0.00671171	1.19329	0.00209191	0.949022	0.00423174	1.05834
AHNAK2	0.000588975	3.83048	5.58197e-05	1.18939	1.51e-22	0.754794	NA	NA
CRIP2	0.0224841	1.6224	0.0407737	1.20708	2.59e-09	0.812256	NA	NA
CRIP1	0.00415045	7.22203	0.000100378	1.57384	0.0864582	1.30458	NA	NA
BAG5	8.33e-05	1.56997	2.6714e-09	1.3121	0.0319756	1.05214	1.30035e-27	1.19488
KLC1	8.55e-15	4.80076	0.000127121	1.26183	4.74e-14	1.3147	0.000936908	1.02868
PACS2	0.000369844	3.03361	2.23739e-07	1.31791	2.78e-05	0.924835	3.72544e-13	1.12236
CYFIP1	3.86e-13	1.99567	1.20359e-09	1.45618	0.0186536	1.03922	NA	NA
UBE3A	9.17e-10	1.72615	0.00200135	1.20284	0.000223216	0.949304	6.93025e-18	1.08043
TJP1	1.23e-17	2.47003	1.81207e-09	1.51311	0.00513198	1.14276	1.5234e-28	1.22571
EMC7	4.57e-12	1.86628	1.91139e-10	1.42266	0.0101246	1.06682	6.44058e-31	1.11543
AVEN	2.72e-10	10.2896	0.0489666	1.07168	3.98e-06	1.14323	9.01274e-16	1.09812
EMC4	5.31e-06	2.37089	9.17053e-12	1.41141	1.59e-05	1.13027	1.35381e-32	1.11246
NOP10	4.51e-05	7.14414	1.33375e-09	1.47333	7.07e-20	1.32055	3.79511e-32	1.10566
AQR	3.97e-19	9.86441	1.83505e-13	1.37934	1.46e-28	1.28797	3.37592e-25	1.22523
DPH6	0.00591472	35.8979	8.82624e-12	1.68424	NA	NA	1.9491e-26	1.2474
FAM98B	1.67e-16	3.05707	5.4197e-07	1.36628	4.56e-15	1.23884	5.264e-26	1.23352
BMF	0.0346033	3.52043	0.00273006	1.33899	NA	NA	1.60413e-09	1.2191
SRP14	3.54e-23	4.41785	1.37901e-14	1.65026	1.81e-40	1.61007	1.56275e-40	1.11201
RPUSD2	1.5e-10	7.8524	2.56716e-08	1.30255	NA	NA	3.31381e-37	1.2428
VPS18	7.27e-20	4.77965	2.01787e-07	1.31407	5.87e-13	1.10258	5.77406e-25	1.17946
RTF1	3.42e-17	4.92771	0.000829256	1.18589	8.53e-32	1.34031	4.51695e-16	1.09146
NUSAP1	0.0184108	14.3759	1.63889e-23	3.65096	NA	NA	3.22735e-48	1.95975
RPAP1	1.72e-12	6.32015	1.25443e-12	1.55179	0.0076317	1.0952	3.26765e-37	1.27453
EHD4	2.39e-25	3.41587	6.9278e-18	1.95364	7.08e-29	1.40402	3.21439e-39	1.36632
VPS39	1.51e-17	4.35067	2.69143e-08	1.34914	1.77e-15	1.14657	5.69312e-10	1.10229
SNAP23	6.38e-13	2.0265	2.00895e-06	1.40801	0.992647	1.01779	1.07388e-17	1.0908
LRRC57	2.04e-07	2.44835	8.93711e-13	1.39568	0.13661	0.996966	3.26765e-37	1.35788
UBR1	0.000276023	1.89036	0.000554888	1.23609	0.0097135	0.970089	2.92352e-15	1.14595
TMEM62	0.0124797	5.66351	1.66459e-09	1.36949	NA	NA	1.29951e-28	1.1698
CCNDBP1	0.0328101	7.42812	6.13459e-06	1.31268	NA	NA	1.67743e-20	1.12966
TP53BP1	7.83e-13	4.19215	1.54088e-10	1.42336	1.04e-27	1.35973	9.86195e-28	1.25297
MFAP1	6.55e-13	4.69288	4.00314e-14	1.59834	7.19e-31	1.33196	3.12304e-39	1.25932
CKMT1A	0.000167085	28.3767	0.000132924	1.24789	NA	NA	NA	NA
TUBGCP4	5.56e-05	8.44412	4.60218e-06	1.25368	0.657597	1.00085	4.05387e-25	1.1786
TMEM87A	1.53e-08	3.59584	2.66847e-07	1.34276	2.31e-20	1.33501	6.58968e-16	1.12398
PDIA3	1.14e-10	1.54071	1.04946e-08	1.59841	0.01074	0.977274	3.65024e-40	1.12581
HYPK	9.3e-10	3.34968	0.000181088	1.20977	1.13e-11	1.17471	9.25447e-14	1.14338
DUT	2e-24	4.36943	2.54817e-11	1.63232	2.77e-31	1.96042	1.0048e-28	1.12765
BLOC1S6	4e-09	8.16037	5.26701e-07	1.39278	NA	NA	7.65074e-23	1.15181
COPS2	5.53e-16	2.01369	3.92292e-09	1.49524	0.0171339	0.980003	4.13282e-28	1.17419
GALK2	0.000763115	1.76492	1.03733e-06	1.32835	0.03092	1.15152	5.38795e-26	1.17199
EIF3J	2.35e-18	2.36308	1.00878e-06	1.48064	3.3e-20	1.2181	8.16087e-15	1.08608
GABPB1	0.000610597	6.33381	1.82774e-12	1.3723	9.39e-21	1.25994	4.51037e-37	1.24469
USP8	1.7e-21	5.35053	1.22377e-05	1.26582	8.82e-25	1.23514	1.08273e-22	1.11569
SPPL2A	0.000944586	1.70769	1.77706e-06	1.43584	2.82e-06	1.20301	2.59366e-25	1.13191
TNFAIP8L3	0.00912495	7.8393	1.65215e-05	1.3077	NA	NA	NA	NA
LYSMD2	0.029833	8.59009	3.82585e-05	1.25464	0.016262	1.06184	3.2157e-07	1.08107
TMOD3	8.11e-06	1.6137	2.30699e-15	1.54185	1.84e-13	0.898706	1.10542e-38	1.25131
LEO1	1.32e-11	9.218	6.91647e-14	1.57922	1.67e-39	1.53265	7.07956e-47	1.28007
DMXL2	1.64e-07	5.61279	6.832e-08	1.47872	0.631767	1.0417	3.42152e-17	1.15087
ARPP19	0.00036331	3.59305	1.02814e-13	1.70025	4.26e-15	1.20138	1.01585e-37	1.24493
MYO5C	0.0199748	7.19568	4.0886e-14	1.63069	2.11e-22	1.47891	1.3663e-37	1.49133
MYO5A	3.08e-12	2.83804	8.83066e-10	1.43884	3.5e-08	1.23987	7.5038e-21	1.28726
RSL24D1	0.0239807	42.7254	4.236e-08	1.44606	6.33e-10	1.29372	6.60706e-18	1.13092
RAB27A	0.00205338	2.08568	0.0106436	1.18002	0.084922	0.994022	1.99246e-07	1.0872
NEDD4	0.0387599	1.44207	1.9645e-05	1.53025	4.17e-07	1.25512	1.23905e-19	1.23076
ADAM10	9.92e-06	1.60438	4.97633e-11	1.69883	2.76e-06	1.10573	5.16879e-39	1.26651
MYO1E	4.18e-10	2.88738	0.0127389	1.18595	0.0137843	0.93666	NA	NA
SLTM	1.27e-12	3.17244	9.16642e-05	1.20401	4.86e-32	1.26931	1.60875e-13	1.0669
ANXA2	2.65e-23	3.65494	1.39079e-19	3.84667	8.05e-22	1.66879	1.59835e-43	1.29743
CA12	0.000815785	130.526	6.01014e-12	1.61689	NA	NA	NA	NA
RAB8B	9.82e-06	1.78669	0.00146913	1.31912	0.024666	0.991339	8.24263e-16	1.22791
TLN2	0.00115445	1.90343	0.0102308	1.28777	0.000220057	0.955077	4.37879e-05	1.17858
TPM1	3.64e-05	1.74845	3.00117e-13	2.02997	1.88e-13	0.729098	1.89926e-29	1.1695
VPS13C	2.88e-08	2.41868	0.000169558	1.29574	2.01e-07	0.916873	1.65756e-10	1.09212
USP3	1.44e-06	2.73524	1.46254e-13	1.52752	NA	NA	6.80944e-35	1.19524
DAPK2	0.000299326	23.9674	5.78262e-12	1.70291	NA	NA	1.74244e-28	1.43287
HERC1	0.0131845	1.55711	0.000199772	1.28384	NA	NA	9.52989e-12	1.12384
PPIB	1.11e-18	1.85412	2.93173e-10	1.65126	0.995108	1.04334	1.76773e-42	1.10389
SNX1	4.62e-13	1.76128	0.000451972	1.23296	0.00127574	0.960596	9.9213e-21	1.08537
CSNK1G1	0.000239654	18.3614	2.90453e-11	1.30297	NA	NA	5.76959e-42	1.33592
TRIP4	1.71e-17	1.82125	1.09126e-12	1.48292	1.04e-07	1.13313	1.38106e-35	1.23096
PLEKHO2	0.000714088	2.71414	0.0386582	1.18271	5.67e-06	0.895635	2.10074e-07	1.13085
MTFMT	0.0160199	4.36807	2.86799e-05	1.22471	0.730974	1.09706	9.62908e-25	1.18337
SPG21	2.4e-11	2.44156	1.46667e-06	1.36683	0.252679	1.04664	2.06899e-30	1.10925
DPP8	2.41e-05	3.27968	4.71967e-10	1.41193	0.683192	1.0233	8.65924e-34	1.25628
DENND4A	0.0475431	1.25171	0.000261621	1.21976	3.28e-07	1.1337	1.15537e-06	1.09403
RAB11A	8.62e-06	3.33525	3.70221e-12	1.7034	NA	NA	1.55046e-43	1.18138
SMAD3	1.83e-08	11.966	0.000420375	1.4061	1.09e-11	1.18669	4.99044e-19	1.18691
RPL4	6.28e-19	1.96449	0.000560568	1.32737	1.75e-05	1.07402	1.35174e-20	1.06559
ZWILCH	0.000920187	24.9085	3.66421e-15	1.54009	NA	NA	1.21267e-45	1.58812
AAGAB	1.51e-16	6.06981	7.16841e-13	1.61531	1.21e-16	1.35036	7.0893e-39	1.30444
MAP2K5	0.00641839	5.15363	2.99931e-07	1.24407	NA	NA	2.68448e-25	1.13538
ANP32A	1.06e-24	3.03066	5.52486e-10	1.51189	3.67e-22	1.25064	2.80651e-40	1.15645
RPLP1	0.0110025	1.36059	2.69532e-11	1.72815	NA	NA	2.26702e-34	1.09201
PIAS1	2.55e-06	2.08442	9.86901e-06	1.35409	NA	NA	8.45048e-30	1.20304
CLN6	2.37e-08	7.524	1.87641e-18	1.80621	NA	NA	2.62828e-41	1.28905
TLE3	0.000791483	20.0308	6.24939e-07	1.49224	NA	NA	1.7039e-13	1.20644
UACA	1.45e-06	2.24939	4.08752e-06	1.41144	0.0331467	0.974054	3.27995e-14	1.11642
ARIH1	1.09e-15	2.34153	6.07422e-07	1.31303	3.61e-10	1.15686	3.61663e-28	1.18918
ADPGK	0.0223422	1.72973	1.1976e-07	1.3045	0.000114761	0.917629	4.30759e-10	1.07595
NEO1	2.46e-06	1.71891	0.0153069	1.18698	0.000112522	0.931752	1.54621e-06	1.11868
NPTN	2.53e-21	3.49475	2.82284e-13	1.80401	4.76e-22	1.37659	5.03056e-40	1.21789
UBL7	8.55e-09	2.07287	5.45708e-12	1.53012	1.63e-24	1.34716	4.34842e-40	1.21918
CD276	0.00114522	2.36978	0.00379243	1.24439	4.69e-06	0.885566	1.14087e-10	1.08389
PKM	5.33e-15	4.45149	2.95926e-11	2.54561	4.42e-10	1.6238	3.84775e-29	1.32711
PML	5.75e-06	2.61259	0.000267276	1.25721	0.0399893	1.12709	1.93812e-11	1.11778
SCAMP2	7.24e-16	3.39892	3.5501e-09	1.5102	1.69e-20	1.34094	3.40043e-29	1.15624
HEXA	3.2e-11	2.28092	5.2426e-10	1.54863	0.00107528	1.1812	3.98498e-33	1.13253
EDC3	4.61e-14	12.1724	1.36808e-11	1.47376	8.55e-42	1.47087	1.54577e-25	1.1941
ULK3	0.000264723	3.84638	7.60326e-08	1.45143	0.00034912	1.09705	5.83807e-09	1.10443
MPI	0.0159656	1.24364	0.0415919	1.16639	9.44e-07	0.940785	1.13161e-16	1.09781
CSPG4	2.4e-09	3.88234	6.4635e-16	1.40107	2.05e-23	1.42421	NA	NA
COMMD4	9.28e-08	1.61139	4.94804e-18	1.82825	0.0191321	0.977401	1.61998e-47	1.16396
FBXO22	2.52e-07	3.22737	1.35317e-05	1.37118	0.333394	1.07453	3.814e-27	1.17981
PTPN9	0.0429854	1.74845	0.0354195	1.12394	1.84e-09	0.905242	6.77072e-10	1.09669
SNUPN	0.00802614	7.85589	1.23331e-08	1.30292	1.11e-07	1.135	4.87351e-34	1.15732
RCN2	1.44e-21	3.58103	6.14423e-18	1.91027	6.71e-29	1.58714	1.73502e-45	1.36287
HMG20A	7.19e-07	10.3666	0.000665785	1.1962	5.14e-06	1.1043	5.08991e-19	1.11585
PEAK1	0.033372	2.60585	2.7308e-10	1.44223	NA	NA	6.11239e-25	1.26424
IREB2	0.00071105	1.51657	2.69946e-05	1.26861	1.11e-12	1.3314	5.66181e-22	1.15528
WDR61	2.45e-20	2.55933	1.43375e-10	1.4047	1.25e-25	1.25601	1.02809e-36	1.13294
SIN3A	3.44e-19	4.96743	1.14899e-05	1.28058	9.35e-23	1.25336	1.19549e-18	1.1807
IDH3A	1.52e-13	1.91977	7.37469e-08	1.5101	2.44e-09	1.35491	2.37457e-23	1.15509
TMED3	9.39e-07	23.9971	1.30319e-05	1.75905	NA	NA	6.6358e-14	1.2499
CTSH	0.00985053	1.80088	0.000116226	1.38667	NA	NA	4.0057e-15	1.08663
ZFAND6	0.0179982	7.05349	0.01015	1.29628	2.21e-08	1.26399	5.85e-21	1.10721
MORF4L1	4.62e-06	2.11461	3.58041e-06	1.44173	2.7e-18	1.34272	2.05802e-23	1.13021
ZNF592	0.000630105	2.80573	0.000424759	1.19306	NA	NA	1.88914e-18	1.15422
ISG20	1.5e-05	7.59216	0.000511348	1.41117	0.0668085	1.19075	1.98113e-05	1.07057
MRPS11	4.99e-14	3.13355	1.26007e-06	1.28515	0.000110349	1.15885	1.00816e-26	1.10245
MFGE8	0.000137041	25.802	1.3153e-08	1.90792	0.538605	1.23171	1.09024e-12	1.20102
GDPGP1	3.74e-14	6.85633	4.42409e-06	1.21838	0.00345701	1.09022	1.47674e-16	1.18992
IQGAP1	0.0391969	1.69569	0.0421451	1.22528	7.3e-20	0.736019	2.50382e-06	1.09882
VPS33B	6.28e-11	1.30715	3.56166e-10	1.3558	0.630097	1.0164	2.84291e-25	1.17276
MAN2A2	7.08e-06	5.00785	0.0241543	1.19358	0.640039	1.04892	4.5942e-07	1.09599
UNC45A	1.66e-13	2.38646	7.7181e-12	1.47286	2.55e-35	1.30653	8.81404e-41	1.18111
PRC1	1.16e-05	4.55899	8.30633e-23	3.10149	2.68e-23	1.63212	2.49811e-52	2.22877
SYNM	0.013269	3.43595	0.000107421	1.29842	2.21e-12	0.78672	3.97089e-15	1.27903
SNRPA1	3.38e-23	2.90818	4.29213e-11	1.56986	5.45e-36	1.29687	4.88951e-41	1.17943
WASH3P	8.9e-10	2.39929	2.23925e-06	1.39885	NA	NA	1.03388e-08	1.08607
MRPL28	6.32e-15	6.95456	0.00443463	1.20363	1.14e-17	1.3107	1.01248e-18	1.06772
RHOT2	1.55e-05	1.65314	0.00577515	1.25376	0.58006	1.06875	0.000444298	1.04819
CHTF18	2.41e-05	5.43959	1.35025e-06	1.51572	NA	NA	5.57607e-15	1.24606
TSR3	0.0193385	4.75272	0.000107421	1.2983	NA	NA	4.30322e-19	1.09735
UBE2I	1.49e-12	4.0808	1.48032e-15	1.64333	3.39e-14	1.2184	2.3474e-30	1.15757
CLCN7	1.15e-12	5.56811	1.36902e-06	1.57817	2.79e-07	1.18533	2.56452e-23	1.17512
MRPS34	1.6e-19	3.66017	0.0194338	1.22079	2.12e-19	1.38603	1.28001e-18	1.07319
NME3	7.67e-07	2.20468	0.0304656	1.23464	0.351483	1.11409	0.00118655	1.02532
TBL3	3.33e-08	11.5033	0.011071	1.17462	1.31e-29	1.35974	1.94847e-17	1.08559
RPS2	1.55e-22	1.97033	1.14475e-07	1.52578	0.124808	1.0325	3.63947e-24	1.0847
PGP	3.53e-16	2.5969	2.68616e-17	1.88619	1.19e-20	1.47038	2.40898e-43	1.35666
MLST8	9.6e-06	2.21898	0.000106216	1.35391	4.85e-06	1.1337	7.41644e-25	1.13003
RNPS1	1.75e-11	2.83771	1.15419e-10	1.55737	1.35e-34	1.31458	9.55419e-31	1.15864
PDPK1	1.73e-15	3.88821	2.20467e-07	1.33752	5.95e-07	1.14065	5.67047e-21	1.18241
FLYWCH2	0.00740405	43.2161	3.57092e-07	1.52925	NA	NA	2.90884e-25	1.21916
AMDHD2	8.66e-07	3.57344	0.000433655	1.40222	2.63e-06	1.17563	5.32761e-21	1.14805
THOC6	1.78e-15	8.71219	6.13677e-08	1.40219	1.05e-34	1.41118	9.52052e-25	1.13869
ADCY9	0.00968093	4.96113	0.00249389	1.19774	0.310694	0.986246	3.71644e-18	1.20037
NUDT16L1	3.8e-08	2.97992	0.00960007	1.18027	0.7662	1.05216	7.34162e-20	1.10411
IL32	1.36e-06	11.9082	0.00960007	1.38713	NA	NA	0.000213406	1.02406
PAM16	1.57e-08	2.74321	0.00535255	1.21662	9.32e-11	1.34291	1.78037e-10	1.05
ALG1	1.09e-11	2.46754	1.86418e-12	1.52753	1.92e-09	1.21367	1.33988e-34	1.19917
NAGPA	0.000936521	5.63212	3.68225e-08	1.36627	NA	NA	3.81634e-31	1.22447
GLYR1	0.00182332	1.73585	2.0643e-06	1.28661	1.38e-05	1.11495	1.5145e-14	1.12437
NUBP1	0.00726994	1.40776	0.0115137	1.17036	0.311631	1.03887	6.03221e-09	1.05793
USP7	4.31e-19	2.7098	2.90508e-09	1.36827	1.22e-24	1.27671	2.73926e-23	1.13259
CLEC16A	8.58e-06	5.8728	1.44056e-05	1.25566	3.65e-06	0.924347	1.26414e-15	1.15976
LITAF	0.000343412	4.35625	0.000145284	1.42418	NA	NA	1.15745e-10	1.09037
RSL1D1	3.82e-09	3.01881	1.08395e-08	1.48125	3.73e-40	1.56417	1.37738e-25	1.11074
GSPT1	6.45e-21	2.09155	1.1942e-08	1.40021	7.21e-17	1.22676	1.3299e-22	1.14674
CPPED1	0.00186143	1.30516	3.35005e-06	1.36538	4.11e-05	0.921959	6.84117e-33	1.24974
ERCC4	0.00245859	2.07058	0.00101934	1.13622	0.0124929	1.06022	0.00708134	1.06325
PARN	1.97e-12	4.04254	5.11848e-07	1.31438	3.46e-22	1.29916	1.61383e-27	1.18527
NOMO1	0.000743753	2.55815	1.38295e-10	1.4912	0.000779662	0.952764	7.67096e-40	1.17825
NDE1	0.00217837	3.03829	3.29351e-12	1.70273	0.0111537	1.07857	6.62961e-34	1.48084
ABCC1	0.000649907	1.08244	0.0145145	1.26736	0.283552	1.19948	0.00342168	1.10057
NTAN1	0.000686127	5.91822	0.000837505	1.24101	0.0105911	1.00269	5.39882e-13	1.09575
NOMO2	4.53e-16	1.65604	1.26352e-10	1.57969	NA	NA	1.5946e-27	1.32447
KNOP1	0.0474042	7.16951	5.26122e-08	1.40459	NA	NA	1.44716e-24	1.1811
ACSM1	0.0456635	3.32494	3.51953e-07	2.63096	0.634224	1.7084	NA	NA
THUMPD1	4.67e-15	2.3574	3.7805e-05	1.26609	3.18e-08	1.20985	1.02219e-13	1.10366
EEF2K	1.06e-05	2.8328	3.73566e-05	1.20492	0.000481039	0.958992	2.70153e-15	1.17423
POLR3E	0.00109612	4.88635	0.000237534	1.24723	0.507862	1.01616	1.94496e-18	1.11841
COG7	2.18e-22	4.6508	2.30425e-05	1.24191	2.12e-33	1.29588	2.73094e-05	1.07987
DCTN5	0.00705773	1.44573	1.20359e-09	1.38106	0.00215355	0.944715	1.85858e-25	1.17517
GGA2	2.54e-11	5.56557	2.20467e-07	1.47254	7.78e-08	1.16895	7.77109e-19	1.16611
UBFD1	8.9e-10	2.75135	8.20511e-08	1.4456	0.0549926	1.10629	2.4356e-26	1.1813
RBBP6	6.99e-14	9.10608	0.0066013	1.12608	4.92e-26	1.32436	0.00155386	1.02803
LCMT1	2.51e-08	4.08012	1.02814e-13	1.4156	4.81e-08	1.14635	4.17508e-35	1.20576
NSMCE1	0.0365606	3.00648	0.000185092	1.22692	0.00507479	1.08672	2.45061e-20	1.08774
GTF3C1	3.26e-10	4.07966	0.0072294	1.16693	2.97e-17	1.19809	1.19099e-08	1.07198
ARHGAP17	6.26e-13	2.35538	2.98417e-10	1.38655	0.26217	1.0379	1.55015e-15	1.12171
XPO6	2.21e-05	7.31722	0.00037486	1.24601	4.03e-05	1.10742	4.47676e-19	1.09101
CLN3	1.89e-10	22.8459	8.21375e-15	1.82435	NA	NA	2.15017e-50	1.301
EIF3C	3.49e-22	2.44831	0.000125709	1.37039	1.46e-10	1.08844	2.78506e-08	1.04991
NFATC2IP	0.00248836	8.17204	3.30075e-08	1.38434	4.15e-05	1.2085	4.568e-07	1.11736
RABEP2	6.84e-05	1.67086	0.00535255	1.26155	0.00373406	0.982359	8.34869e-17	1.16337
SPNS1	1.47e-10	3.11601	6.35202e-10	1.6269	0.000118735	1.12612	1.37275e-43	1.22498
ATXN2L	4.12e-22	4.42178	3.56166e-10	1.5041	3.42e-38	1.47551	4.2929e-12	1.14139
CDIPT	0.00637172	1.41543	0.0391781	1.1921	0.00505619	1.03418	2.39591e-16	1.08603
BOLA2	1.48e-18	5.87462	8.84715e-17	1.97858	8.76e-32	1.77795	NA	NA
TAOK2	5.62e-05	4.39155	3.49142e-09	1.40379	9.03e-05	1.07999	3.00587e-20	1.19358
HIRIP3	1.88e-05	12.8966	0.0158959	1.18518	3.86e-05	1.2736	2.25107e-12	1.11164
PPP4C	9.43e-21	4.05198	0.000566301	1.25146	1.24e-29	1.28764	2.31573e-18	1.0783
MAPK3	8.9e-10	1.94704	1.71436e-07	1.46278	5.02e-07	1.14829	1.87365e-33	1.25832
CD2BP2	4.89e-18	5.87151	5.72698e-14	1.62898	8.54e-34	1.59409	4.0166e-31	1.19601
ALDOA	6.44e-14	2.55197	9.89902e-12	1.97737	2.19e-06	1.38799	2.99442e-36	1.16449
TBC1D10B	0.00138299	1.84184	5.02307e-05	1.32294	0.419278	1.02916	6.44132e-13	1.1331
DCTPP1	4.53e-16	14.8348	2.85078e-11	1.60932	5.1e-21	1.83571	2.0895e-31	1.22968
MAZ	3.78e-08	6.25494	6.80343e-11	1.65976	4.96e-10	1.23351	1.80424e-39	1.16059
PAGR1	0.00902826	2.33743	6.35202e-10	1.40751	1.06e-16	1.28431	NA	NA
MVP	4.99e-14	3.71234	8.99677e-12	1.77772	6.21e-11	1.68929	1.41155e-19	1.14855
ZNF768	0.0487762	1.41341	5.84884e-05	1.25192	NA	NA	4.54439e-25	1.13808
SETD1A	0.0362342	2.73653	3.13394e-06	1.23049	0.519278	0.993428	4.47826e-14	1.17923
STX4	1.14e-07	1.6596	3.09183e-10	1.38669	0.101292	0.974222	6.3508e-15	1.09918
PYCARD	0.000261074	3.14235	0.0146254	1.36798	0.0110765	1.00746	0.000431668	1.0716
ITGAX	3.32e-17	15.9457	0.00759415	1.31082	2.09e-06	1.33008	0.037484	1.06825
FUS	5.42e-16	10.1076	1.72686e-08	1.70196	7.9e-35	1.85058	1.3379e-20	1.1111
VPS35	8.73e-18	1.85633	5.46185e-09	1.64672	0.280518	1.03493	1.5623e-35	1.24782
N4BP1	0.00695241	3.15951	0.00396176	1.12734	9.25e-23	0.827394	0.0318664	1.03875
HEATR3	1.12e-10	4.05367	1.49547e-08	1.32668	4.98e-08	1.29049	3.15177e-25	1.18439
CYLD	0.00623476	4.51529	0.0146254	1.14994	3.72e-11	0.88214	NA	NA
RNF40	9.8e-11	3.67106	7.87629e-11	1.39704	5.43e-29	1.2868	2.05931e-20	1.12686
NUDT21	5.13e-20	2.79257	0.0165048	1.20403	6.22e-36	1.26071	5.20605e-12	1.10016
OGFOD1	0.000154905	8.53741	3.0513e-06	1.35781	NA	NA	4.77129e-18	1.17919
NUP93	2.08e-20	3.41071	3.91943e-14	1.53651	4.13e-38	1.30985	2.76842e-28	1.21447
CPNE2	0.00462754	2.3736	0.00765652	1.13523	2.54e-28	0.771949	5.69094e-05	1.0616
ARL2BP	0.00104054	2.31324	1.88668e-11	1.4424	0.16492	0.996235	4.722e-28	1.19428
RSPRY1	0.0130098	4.26078	0.00857921	1.1247	0.920767	1.05499	4.55435e-11	1.1072
KATNB1	0.0322117	1.02523	4.14186e-06	1.25592	0.0825334	1.0505	6.23656e-28	1.24733
CSNK2A2	3.35e-18	2.76751	1.84699e-05	1.21282	0.0337335	1.07074	2.99298e-13	1.09028
GINS3	0.045833	42.0029	3.67926e-13	1.37202	NA	NA	1.4762e-36	1.47103
SLC38A7	0.00860253	10.5599	1.98826e-07	1.37904	0.00156259	1.13058	4.89782e-20	1.20611
CIAPIN1	2.64e-06	2.21479	6.52518e-08	1.3394	9.73e-13	1.19762	4.80493e-29	1.15631
CNOT1	1.38e-25	3.51174	4.06723e-07	1.29614	7.9e-35	1.20568	1.70716e-19	1.12149
CBFB	0.021259	2.08531	4.30864e-05	1.40875	0.684691	1.06471	2.63278e-14	1.15094
NAE1	3.12e-14	2.58906	2.16242e-14	1.55655	1.13e-07	1.10175	1.29379e-38	1.19602
TPPP3	7.45e-06	5.487	0.0471034	1.19587	0.0243571	1.16023	NA	NA
NOL3	0.0264397	1.15923	0.0229719	1.20476	4.35e-05	0.894743	0.00300189	1.03775
FHOD1	0.000387537	3.27991	0.0351802	1.19481	0.0585065	1.13645	NA	NA
ATP6V0D1	2.54e-11	2.25273	7.37446e-05	1.31413	3.58e-07	1.20052	1.97471e-13	1.1025
CTCF	0.00036648	2.39226	1.7164e-10	1.30019	0.00320978	1.06238	2.45758e-24	1.1303
TRADD	0.0083941	1.77362	0.0108982	1.19333	2.17e-13	0.856225	7.15125e-07	1.06453
EDC4	5.32e-17	3.88139	0.0136534	1.13884	8.09e-10	1.16474	3.74583e-05	1.07307
NUTF2	0.0244531	1.30199	2.70853e-12	1.5669	0.307427	1.00001	6.07693e-33	1.12888
NOB1	0.00228721	2.38735	0.0162588	1.17187	0.0988313	1.13254	3.38946e-11	1.09831
NQO1	0.000186256	9.68121	3.27656e-16	3.99156	NA	NA	5.50256e-29	1.83207
NIP7	3.64e-08	11.5672	2.17242e-07	1.3076	1.58e-35	1.65885	1.64888e-18	1.14224
TERF2	4.9e-12	11.9932	0.000411733	1.17248	3.34e-09	1.15866	1.5554e-18	1.14863
SF3B3	6.62e-25	3.43849	7.17399e-10	1.40458	2.72e-43	1.32966	6.09473e-17	1.09975
COG4	2.55e-12	1.91783	8.36017e-06	1.27381	9.89e-29	1.30364	2.79449e-11	1.07869
PDPR	2.82e-05	2.13113	0.0344707	1.14653	1.51e-09	0.914679	0.000319835	1.08849
VAC14	0.0367712	1.42967	2.27057e-07	1.3651	0.00288631	0.961105	3.32651e-19	1.12285
DDX28	4.22e-07	5.25206	0.0389174	1.07482	0.270306	1.01213	1.89847e-10	1.09493
IST1	1.25e-07	1.59649	7.20083e-07	1.28577	1.58e-08	0.903503	1.51239e-11	1.0675
PSMD7	7.48e-17	1.68108	6.93735e-08	1.39936	0.00481703	0.957538	6.70365e-20	1.08197
MLKL	2.03e-08	4.58729	0.0444205	1.12049	0.539731	1.0399	NA	NA
GLG1	2.54e-14	2.56614	0.00184093	1.17265	7.04e-15	1.35233	2.5229e-13	1.10806
DHX38	5.19e-09	2.95284	0.000113643	1.37147	0.466145	1.00192	1.89555e-05	1.04852
BCAR1	0.00991948	2.11737	0.0180504	1.25976	NA	NA	7.3838e-09	1.08059
MPHOSPH6	0.0446136	19.7005	5.55842e-11	1.47212	6.95e-13	1.20641	1.43885e-18	1.13514
HSBP1	4.99e-08	1.96512	0.000633073	1.22907	0.0102657	0.945634	5.11564e-08	1.06675
CDH13	1.96e-27	17.5933	5.1811e-20	2.16088	1.08e-39	2.09724	NA	NA
HSDL1	2.05e-11	2.81948	7.58212e-09	1.34922	0.00220765	1.31351	2.42105e-25	1.24385
USP10	2.53e-08	1.80725	0.00676754	1.14833	0.00433582	0.977564	5.35355e-11	1.07283
KLHDC4	0.00822016	3.02257	0.0219988	1.13561	0.00830643	0.962667	NA	NA
ZC3H18	1.51e-17	3.2487	0.00268125	1.18908	6.12e-26	1.26864	5.89077e-08	1.09678
CTU2	1.16e-06	8.40134	0.0129373	1.13174	0.00104786	1.14887	1.72396e-12	1.09742
EMC8	0.00415045	1.5165	1.42683e-06	1.28636	0.0464179	1.06389	7.3928e-29	1.1508
DPEP1	0.037202	176.741	0.0308899	1.34014	NA	NA	NA	NA
CHMP1A	5.38e-07	2.20536	0.00148312	1.1938	NA	NA	2.67244e-11	1.07074
TUBB3	0.000329165	3.49076	6.92911e-10	1.35772	NA	NA	NA	NA
TIMM22	0.0101958	1.63716	6.96117e-05	1.1615	2.48e-05	1.20168	2.12075e-17	1.15465
MYO1C	0.0126481	1.47942	0.000471009	1.3034	9.8e-39	0.701714	6.86082e-14	1.11254
RPA1	1.04e-13	2.65886	6.37806e-06	1.34927	2.26e-05	1.15759	3.36258e-28	1.20755
OVCA2	3.22e-08	2.57949	0.0138643	1.17468	0.00180664	1.1282	3.48407e-06	1.04553
METTL16	0.014698	1.80863	8.85847e-05	1.18262	0.235155	1.05169	1.11777e-11	1.09906
PAFAH1B1	0.00421316	1.50077	0.000173322	1.24289	0.0174695	0.966892	2.54506e-14	1.08767
TAX1BP3	1.84e-05	3.22459	4.05546e-09	1.77447	0.19376	1.02561	6.76495e-21	1.21047
TSR1	1.46e-13	2.55493	1.59168e-05	1.25222	7.83e-08	1.20938	2.30476e-20	1.15824
PELP1	9.44e-12	6.49667	3.08343e-05	1.30525	1.66e-28	1.4695	7.55903e-13	1.1233
MYBBP1A	5.52e-07	4.18605	0.0204565	1.20826	1.89e-20	1.41096	1.78169e-06	1.09643
MIS12	8.08e-05	2.39741	1.35025e-06	1.26668	5.92e-14	1.28052	9.75413e-10	1.09828
PHF23	0.0466482	8.58319	0.000378799	1.26245	NA	NA	1.9335e-15	1.11272
WRAP53	0.0118873	7.05755	0.000191254	1.1827	0.336256	1.01628	1.85284e-11	1.12804
TRAPPC1	1.4e-05	2.40718	0.00612438	1.19608	0.000457351	0.933121	3.88202e-14	1.07183
RANGRF	0.0190802	8.28964	0.000999633	1.24938	NA	NA	5.36883e-12	1.08708
PFAS	0.0189707	1.48557	2.54038e-05	1.35388	0.0742027	1.01877	9.94789e-17	1.19974
SENP3	1.52e-05	8.71113	1.43363e-07	1.34161	3.86e-08	1.21188	1.14024e-29	1.16703
EIF4A1	2.64e-22	1.96513	4.25788e-05	1.35554	1.28e-06	1.09471	5.70805e-16	1.08128
MED9	0.0155318	3.05754	1.40388e-09	1.35308	NA	NA	1.08584e-27	1.20324
COPS3	1.54e-13	1.81614	1.9303e-07	1.40391	0.00367797	1.07537	1.31606e-27	1.1471
TOM1L2	3.87e-06	2.32799	0.0162588	1.13532	5.69e-08	0.894347	0.00796341	1.05401
DRG2	1.48e-14	1.95347	1.38803e-06	1.28016	1.26e-12	1.19681	1.7858e-15	1.09401
LLGL1	1.16e-05	3.64362	1.55509e-09	1.39037	1.6e-08	0.888292	3.19653e-29	1.36982
FLII	2.26e-10	1.91498	0.000267276	1.26982	0.00908436	0.976595	1.69356e-15	1.07892
TOP3A	0.014698	3.60229	1.98884e-05	1.3333	NA	NA	5.3119e-16	1.14383
TVP23B	5.53e-09	3.90145	0.0458946	1.16513	NA	NA	4.87859e-05	1.04727
FAM83G	0.000135686	3.68504	0.000854232	1.32992	0.0799693	1.20164	6.74042e-09	1.14911
SPECC1	0.00938149	1.76953	4.85034e-06	1.3658	NA	NA	5.38948e-07	1.20896
RPL23A	1.72e-20	2.2253	1.87456e-09	1.55983	0.819573	0.99937	9.40568e-26	1.09303
DHRS13	0.0244531	4.50087	5.1634e-11	1.62127	NA	NA	NA	NA
FLOT2	0.000135686	1.6376	8.3309e-08	1.4187	0.862496	1.0402	5.57075e-29	1.15544
RAB34	0.0161836	3.23407	0.00217451	1.51854	0.00296668	1.01142	8.84516e-05	1.12627
ERAL1	2.13e-06	21.8406	2.68271e-10	1.46282	1.82e-17	1.45474	3.91028e-49	1.17604
SDF2	4.17e-16	11.1086	8.98446e-10	1.43261	9.31e-24	1.71834	8.55876e-44	1.15261
SUPT6H	6.51e-21	5.59549	5.51031e-08	1.28927	2.01e-29	1.28515	7.48567e-15	1.11262
NUFIP2	6.54e-20	8.73626	1.35826e-08	1.47546	1.16e-28	1.48219	1.6626e-33	1.2588
SPAG5	0.00578105	8.71689	1.26892e-18	2.11236	NA	NA	1.10915e-43	1.44901
UNC119	0.0177589	6.59763	3.14707e-10	1.64289	NA	NA	1.8613e-31	1.26794
PIGS	2.97e-06	3.69705	3.79888e-08	1.5437	0.000730542	1.14157	9.83195e-19	1.21047
TAOK1	2.15e-07	1.27908	8.02152e-11	1.4845	2.71e-12	1.14029	6.95734e-37	1.30792
TMEM199	4.16e-07	5.57601	2.12348e-08	1.5181	NA	NA	5.73064e-28	1.19273
SLC46A1	8.01e-09	3.47467	0.00306761	1.15215	2.11e-06	1.17186	1.22001e-15	1.11588
GOSR1	1.41e-10	2.0203	8.45855e-08	1.39576	2.33e-05	1.11246	3.73031e-33	1.16843
CPD	6.36e-26	10.4494	3.67109e-16	2.20574	4e-41	2.00247	4.40436e-47	1.44203
CRLF3	0.000224234	2.40059	4.13601e-11	1.38221	0.144982	0.974009	6.56532e-26	1.27087
TEFM	1.33e-05	2.12593	2.14621e-09	1.45199	0.0363005	1.09603	1.46609e-37	1.25744
GIT1	1.82e-15	4.81606	3.32327e-13	1.58438	0.0135039	1.05673	4.09162e-33	1.27879
COPRS	6.09e-12	3.74288	1.3153e-08	1.46547	7.99e-11	1.31495	1.83796e-26	1.10422
RAB11FIP4	0.000109681	3.50661	1.52268e-17	2.37342	NA	NA	2.15697e-40	1.60858
UTP6	0.00851241	1.02082	1.13684e-19	1.82079	6.62e-43	1.52308	4.47577e-42	1.1889
RHOT1	0.00493863	1.48814	5.02952e-09	1.33114	0.229837	1.05218	4.61925e-34	1.21251
PSMD11	3.79e-18	1.61915	2.57487e-18	1.84652	0.305699	1.02949	4.78875e-44	1.20412
NF1	4.61e-11	4.20723	1.07778e-07	1.39693	0.00559155	1.04228	3.50174e-22	1.20224
MYO1D	1.11e-06	2.38023	9.27609e-07	1.43532	4.74e-07	0.933892	5.48373e-22	1.24428
LIG3	3.7e-17	23.1043	1.94336e-14	1.6899	2.88e-43	1.70891	1.32542e-35	1.33543
ZNF830	1.67e-09	6.58383	6.43914e-11	1.26018	3.21e-10	1.23783	1.76598e-14	1.09933
SLFN5	9.71e-05	3.7443	0.0344707	1.15916	4.22e-06	0.876204	NA	NA
NLE1	4.15e-13	6.13773	2.95771e-08	1.40139	8.93e-23	1.39304	7.03705e-28	1.25286
ZNF207	8.62e-22	2.89301	3.64659e-17	1.77366	2.06e-33	1.32233	3.05872e-47	1.19272
C17orf75	0.00387742	1.46921	1.75556e-17	1.6446	7.5e-33	1.45375	1.82748e-34	1.25885
TAF15	1.01e-24	3.0175	7.83368e-09	1.3753	2.09e-39	1.46077	NA	NA
AP2B1	2.59e-07	1.30866	7.87629e-11	1.38889	5.07e-09	0.916391	4.23423e-28	1.17978
RFFL	9.88e-11	6.81395	6.10273e-13	1.57613	NA	NA	1.36672e-31	1.22209
MRM1	1.35e-06	9.13378	1.21574e-07	1.21879	2.39e-07	1.31491	NA	NA
AATF	1.67e-10	21.5245	3.82175e-17	1.77136	3.17e-38	1.59928	NA	NA
SYNRG	1.31e-11	2.38663	7.90104e-05	1.23806	1.9e-07	1.09515	NA	NA
MRPL45	8.44e-22	4.29363	8.22629e-09	1.33139	2.64e-21	1.35134	NA	NA
PSMB3	4.73e-06	1.27929	2.30534e-14	1.62255	2.77e-26	0.766278	NA	NA
PIP4K2B	0.000673752	1.63029	4.00188e-12	1.45283	1.59e-13	0.855245	NA	NA
RPL23	4.56e-18	2.33491	7.33843e-09	1.53574	0.446089	0.996937	3.07632e-24	1.08159
LASP1	7.03e-11	2.06299	3.27656e-16	1.97902	4.37e-08	1.25544	1.0442e-42	1.22615
RPL19	6.7e-19	2.14925	1.38295e-10	1.53538	0.569453	0.998301	5.46915e-33	1.07138
MED1	1.79e-10	7.4728	9.76691e-15	1.48817	1.19e-33	1.33333	6.23018e-39	1.26113
CDK12	1.29e-11	4.78879	5.42603e-08	1.35847	6.54e-35	1.35154	5.29474e-19	1.19366
PSMD3	2.4e-18	1.74875	1.59272e-06	1.40256	0.884305	1.00917	2.60729e-36	1.15745
MIEN1	4.44e-07	1.96874	4.84009e-14	1.647	NA	NA	1.65997e-41	1.14376
CASC3	0.000235087	8.685	1.66083e-18	1.71344	7.54e-39	1.41808	3.31239e-43	1.23987
WIPF2	9.98e-08	12.8744	1.23331e-08	1.49336	5.79e-30	1.34242	2.16951e-35	1.23345
TOP2A	4.67e-06	3.08263	3.23027e-25	4.08928	3.22e-39	3.92335	1.66786e-51	2.39915
MED24	4.46e-13	7.98022	1.07178e-13	1.59707	4.06e-25	1.27972	1.00821e-25	1.18134
KRT23	0.000952511	11.5117	1.37072e-07	2.01642	0.120768	1.80948	NA	NA
SMARCE1	5.44e-15	4.96608	3.56201e-17	1.858	6.6e-33	1.41591	4.30909e-49	1.23128
KRT17	0.00157242	1.6953	0.00198291	1.23988	NA	NA	NA	NA
EIF1	7.56e-09	2.34447	1.69953e-08	1.36116	0.88514	1.00983	1.54702e-22	1.05455
ACACA	1.61e-05	2.30543	2.02011e-15	1.8085	0.124281	1.11203	NA	NA
ACLY	5.83e-21	3.5981	5.22118e-22	2.30038	1.8e-23	1.52306	4.42854e-51	1.47337
RAB5C	1.04e-17	1.72464	4.64915e-08	1.52663	0.440643	1.0217	9.80001e-31	1.18185
STAT5B	3.72e-05	1.81177	8.27164e-05	1.22193	0.000561385	0.958816	8.69655e-16	1.1069
STAT5A	1.34e-06	5.36076	0.00137452	1.22935	1.67e-09	0.928626	9.7642e-06	1.07643
CNP	1.8e-09	1.75706	2.09028e-10	1.42081	0.480891	1.07448	3.139e-41	1.21061
DNAJC7	8.91e-17	2.89426	3.60519e-13	1.42805	1.08e-16	1.34467	5.00581e-34	1.11018
MLX	3.64e-08	3.15742	3.29351e-12	1.42006	0.025131	1.12959	2.14888e-30	1.13902
VPS25	4.16e-07	1.56783	9.26525e-14	1.63784	0.000467863	0.937882	9.07713e-41	1.19839
TUBG1	5.12e-17	3.13513	8.56471e-19	2.40084	3.84e-18	1.22473	3.16781e-49	1.4247
ATP6V0A1	2.94e-16	2.95402	8.4462e-17	1.7172	9.12e-15	1.29516	5.845e-26	1.14555
COA3	1.33e-06	1.80499	3.92292e-09	1.4599	1.44e-05	1.21931	1.57755e-26	1.0826
RPL27	1.26e-19	2.1857	1.41317e-12	1.65187	0.0742027	1.04552	3.37592e-25	1.08207
IFI35	1.2e-07	1.92991	2.63284e-06	1.4246	0.086244	1.06363	1.29452e-23	1.16579
AARSD1	0.000403954	1.77697	1.2082e-18	1.48993	0.320945	1.06435	1.15352e-37	1.15207
VAT1	3.63e-17	2.52361	9.34757e-12	1.84923	0.000740069	1.27073	4.95781e-40	1.22996
NBR1	0.00857132	8.98601	0.00356641	1.17724	NA	NA	1.20336e-17	1.10225
DHX8	1.1e-12	15.3944	6.85988e-19	1.5581	4.63e-29	1.30928	1.42533e-37	1.23033
LSM12	2.1e-07	3.17425	9.87648e-13	1.55858	6.71e-27	1.33444	1.83998e-48	1.23896
DUSP3	0.00148305	1.32327	1.52186e-07	1.33652	2.61e-12	0.822619	1.07367e-18	1.07739
PSME3	5.02e-27	5.69243	1.43719e-16	2.1095	1.57e-45	1.77919	8.42915e-44	1.32403
BECN1	1e-09	4.81195	1.2653e-14	1.55339	0.107883	1.02833	9.25623e-43	1.19865
TMUB2	5.22e-06	2.96037	5.06902e-11	1.44046	5.32e-08	1.34365	2.84291e-25	1.13897
CCDC43	6.46e-06	3.63105	5.0422e-16	1.4483	0.0141875	1.13547	1.41944e-35	1.23564
UBTF	4.81e-22	9.29829	5.2426e-10	1.41956	6.13e-36	1.46566	5.1738e-29	1.14447
GPATCH8	2.43e-13	3.33164	1.75462e-08	1.37458	1.13e-27	1.27415	2.39644e-17	1.19191
GRN	1.67e-09	3.17151	4.64915e-08	1.76513	5.53e-21	1.63448	3.0475e-34	1.18378
EFTUD2	7.66e-25	3.5414	2.45272e-18	1.90023	1.16e-43	1.39197	4.32349e-46	1.24685
NMT1	1.51e-25	2.53547	1.4483e-08	1.47849	7.16e-22	1.34942	1.74671e-08	1.05833
NSF	3.38e-23	2.40116	3.23951e-14	1.64055	9.65e-13	1.18753	6.43901e-47	1.39936
GOSR2	4.82e-14	2.1199	2.35856e-15	1.67783	6.14e-05	1.13337	4.09468e-43	1.23862
CDC27	2.1e-07	10.7242	2.70853e-12	1.64677	1.64e-39	1.47981	1.71993e-36	1.27195
MRPL10	1.66e-16	7.92628	5.49763e-07	1.43101	1.64e-10	1.44973	4.10619e-39	1.19295
KPNB1	1.41e-21	2.0238	9.01554e-18	1.77837	2.15e-11	1.20707	1.73554e-41	1.1965
NPEPPS	2.26e-10	1.76947	6.72382e-05	1.30693	0.0230295	1.0495	1.3379e-20	1.15471
CBX1	1.21e-05	2.87612	1.89357e-16	1.88249	1.91e-31	1.48968	1.8233e-46	1.36886
SNX11	0.00551057	3.11211	9.80228e-11	1.38585	NA	NA	3.84065e-36	1.20994
SNF8	0.000209409	1.91223	1.63743e-14	1.67776	0.816947	1.04088	6.00614e-46	1.14519
IGF2BP1	1.81e-12	55.8988	3.00117e-13	1.89256	8.73e-14	5.96579	NA	NA
UBE2Z	2e-16	3.11675	1.5967e-17	1.76779	9.4e-32	1.51756	9.72111e-42	1.22705
CALCOCO2	4.32e-14	4.2556	0.000633073	1.19989	4.87e-14	1.37747	9.69312e-09	1.06057
PPP1R9B	0.000295164	2.6195	0.000420375	1.26385	2.07e-05	0.902735	1.32385e-07	1.09956
MRPL27	5.9e-19	13.8727	9.27609e-07	1.30193	3.68e-19	1.30994	3.49385e-25	1.08107
KAT7	0.00105817	6.70536	1.95911e-11	1.47118	2.4e-27	1.41864	1.69606e-35	1.30544
LRRC59	2.9e-23	2.15581	5.51928e-16	1.91279	4.19e-20	1.35616	9.53901e-45	1.27744
UTP18	3.4e-07	5.93048	3.10063e-19	1.84658	5.26e-43	1.53909	7.45121e-45	1.33157
LUC7L3	2.91e-19	4.1872	1.51432e-05	1.35323	5.34e-47	1.52044	1.41586e-05	1.05198
SPAG9	2.65e-07	1.63714	0.0259348	1.18484	6.05e-08	0.932317	1.77329e-16	1.12201
COIL	1.94e-14	9.84503	4.0052e-17	1.50241	8.09e-29	1.56103	1.08729e-45	1.26819
SCPEP1	2.52e-05	2.85983	4.72171e-08	1.69821	0.291743	1.14088	4.55758e-21	1.19002
NME1	3.48e-18	2.19627	2.2744e-16	2.35712	9.12e-05	1.30453	1.08785e-47	1.24832
NME2	4.9e-24	2.50779	2.6714e-09	1.56724	1.22e-24	1.41714	2.67477e-44	1.13273
COX11	0.000432899	2.07453	6.4259e-08	1.39032	0.275057	1.09138	3.33224e-32	1.127
MRPS23	2.04e-17	4.95915	2.95147e-17	2.09008	3.87e-16	1.42943	2.97868e-48	1.32216
VEZF1	1.39e-07	1.33382	2.45556e-12	1.49314	NA	NA	3.69435e-30	1.24253
MSI2	1.3e-10	3.56001	5.06902e-11	1.61909	7.25e-16	1.44118	4.4928e-25	1.18758
CDK5RAP3	0.000273404	1.28647	1.69953e-08	1.40956	3.87e-06	0.924896	2.04545e-09	1.07915
SRSF1	1.9e-19	2.40699	2.41105e-10	1.5286	4.91e-43	1.33757	8.81974e-37	1.16103
GDPD1	5.34e-09	11.5546	1.62228e-11	1.31949	1.3e-26	1.93085	NA	NA
SMG8	5.53e-13	4.59826	2.20717e-15	1.45319	4.02e-42	1.40337	1.77834e-39	1.4215
SUPT4H1	0.0415995	5.59504	4.24211e-12	1.61929	NA	NA	7.00445e-42	1.156
CA4	0.0487762	3.55266	0.0129373	1.1278	NA	NA	NA	NA
HEATR6	9.65e-11	12.664	3.91943e-14	1.43567	7.14e-20	1.30154	4.34328e-38	1.40879
RPS6KB1	0.000864333	8.67516	4.86608e-09	1.43232	0.0889534	1.09379	9.50358e-27	1.19159
RNFT1	0.000494092	2.07409	2.66691e-05	1.28375	NA	NA	1.38574e-06	1.06659
USP32	0.0256912	3.21578	1.98182e-06	1.32819	NA	NA	2.70743e-17	1.12989
INTS2	5.02e-10	4.53595	1.62228e-11	1.30869	7.44e-12	1.15596	2.19698e-33	1.32297
BCAS3	2.97e-09	2.58929	0.000165871	1.25679	0.923811	1.03859	7.40346e-17	1.16074
DCAF7	4.6e-08	2.73159	1.78282e-08	1.55763	3.05e-05	1.0955	2.06774e-46	1.25925
SMARCD2	2.64e-16	5.0018	5.26701e-07	1.32497	2.32e-16	1.18297	3.0237e-23	1.12895
CLTC	9.45e-26	2.0413	1.6499e-16	1.76986	3.2e-25	1.23891	1.72643e-47	1.1888
VMP1	5.59e-05	2.27585	4.94309e-14	1.69135	NA	NA	4.72331e-22	1.1111
PTRH2	0.0103404	1.43731	1.16784e-16	1.7006	5.58e-08	1.2947	3.65556e-37	1.17067
FTSJ3	5.92e-18	5.28253	7.91434e-16	1.65055	2.02e-36	1.60828	5.14955e-38	1.24576
PSMC5	2.25e-16	1.64053	9.87648e-13	1.49185	0.037268	0.981571	9.32551e-37	1.10141
TEX2	2.42e-07	1.90448	1.31346e-06	1.28248	0.185522	1.09217	2.28585e-21	1.18068
STRADA	0.0100568	8.58308	2.63544e-10	1.41543	NA	NA	6.12065e-18	1.14896
CCDC47	7.44e-14	1.70582	5.45708e-12	1.64086	1.02e-05	1.10552	1.508e-37	1.18719
DDX42	2.11e-21	3.2589	3.42457e-12	1.45686	1.98e-37	1.28753	1.30165e-32	1.14296
GNA13	4.04e-11	1.92074	9.71175e-12	1.54789	0.000786069	0.962609	4.39247e-31	1.27903
PRKCA	1.84e-06	1.87059	7.61925e-07	1.39163	0.0394095	1.16178	1.31881e-32	1.28128
PSMD12	1.81e-13	1.59606	1.34236e-11	1.62488	0.00394436	0.958966	8.01269e-35	1.18849
PITPNC1	3.26e-10	3.45624	5.90003e-06	1.28697	0.00207532	1.1662	7.8212e-21	1.18071
NOL11	0.000154142	3.11581	7.95444e-19	1.70564	1.31e-42	1.51228	4.49348e-32	1.19217
KPNA2	2.16e-24	26.576	1.63889e-23	2.97594	3.12e-37	2.4894	8.46095e-54	1.76508
DDX5	7.92e-27	5.05123	5.28475e-09	1.46694	1.49e-43	1.59791	1.80697e-17	1.06967
BPTF	3.85e-08	6.47113	7.83368e-09	1.38626	1.16e-32	1.34754	2.08051e-20	1.14701
PRKAR1A	5.69e-06	1.45751	3.74013e-08	1.5749	0.00984949	0.963191	5.38462e-30	1.15
WIPI1	0.00208852	1.64752	3.68225e-08	1.47566	0.731791	1.10836	1.2023e-19	1.17537
CDC42EP4	4.32e-10	3.53858	1.63176e-05	1.48172	0.20236	1.12272	1.91864e-24	1.21494
RPL38	5.68e-12	2.02458	1.01652e-10	1.68701	0.459811	0.997836	7.27962e-34	1.08515
COG1	9.75e-20	3.58515	1.14323e-09	1.3607	9.06e-30	1.29745	6.13327e-16	1.13946
TMEM104	0.00193099	7.78652	1.48032e-15	1.62651	NA	NA	1.08729e-45	1.35435
SUMO2	0.000109681	1.8819	8.25249e-17	1.82339	NA	NA	2.67893e-43	1.16519
SLC9A3R1	1.16e-18	2.0852	3.92857e-06	1.55244	5.16e-12	1.27284	5.94519e-35	1.15462
GRB2	1.05e-09	2.23039	2.59143e-07	1.66153	2.69e-14	1.24618	2.49533e-29	1.21905
CASKIN2	0.00187625	1.30631	0.0373839	1.20736	0.0281832	0.985446	1.55622e-12	1.16017
NUP85	1e-12	4.22374	5.88406e-20	1.68641	3.94e-31	1.33134	1.92193e-36	1.18976
GGA3	2.14e-12	4.71678	7.05742e-11	1.48733	8.93e-06	1.12966	1.53136e-13	1.20248
MIF4GD	0.000757157	2.39752	1.56207e-11	1.52828	0.995108	1.00005	8.35904e-29	1.21172
MRPS7	5.5e-19	3.28702	8.20511e-08	1.37938	5.03e-17	1.40733	1.97058e-37	1.13715
LLGL2	0.000338677	2.29983	1.09677e-06	1.48724	9.99e-19	0.794265	1.74635e-13	1.08736
TRIM65	0.000170397	3.11036	1.68887e-12	1.50668	0.807032	1.03903	2.08347e-33	1.30963
TRIM47	7.39e-16	11.9714	2.04012e-09	1.92389	4.47e-15	1.44537	1.01248e-18	1.23754
ITGB4	9.18e-06	33.8844	2.06359e-05	1.5021	0.802046	1.18956	4.25984e-12	1.2579
MRPL38	1.73e-20	4.73176	0.000577931	1.22554	2.92e-26	1.43522	3.01433e-28	1.09712
UBE2O	8.99e-22	4.09887	4.27211e-15	1.53783	7.64e-23	1.30302	3.3157e-38	1.35628
UNK	1.25e-08	2.73153	7.34779e-17	1.77914	7.84e-07	1.17004	2.50117e-36	1.31119
SRP68	4.22e-19	1.95018	6.61077e-16	1.50672	5.11e-06	1.10037	1.53189e-45	1.16339
EXOC7	2.81e-15	2.47499	1.31003e-10	1.4184	0.00078286	1.0595	8.4792e-22	1.11692
JMJD6	4.74e-23	7.12062	9.76691e-15	1.57896	3.83e-38	2.07462	1.71467e-25	1.16758
SRSF2	1.87e-24	3.25584	1.02814e-13	1.59187	7.99e-28	1.24942	3.99995e-27	1.09705
SEC14L1	0.000668007	9.36568	0.00375936	1.22933	NA	NA	3.11796e-14	1.14303
TK1	0.0046097	99.7615	8.65802e-16	2.61467	NA	NA	2.26218e-47	1.65766
SYNGR2	5.44e-15	4.51731	1.21195e-14	1.82945	3.73e-21	1.45812	8.98136e-43	1.16733
SAP30BP	2.46e-12	1.57314	4.17954e-15	1.52741	4.86e-31	1.30098	2.63859e-43	1.14657
RECQL5	0.0158576	7.39913	1.3875e-05	1.28917	4.4e-18	1.23131	1.06721e-07	1.10736
PGS1	5.59e-06	5.04082	6.10273e-13	1.59589	NA	NA	2.44382e-39	1.29294
CYTH1	3.54e-14	8.06598	6.33879e-07	1.29766	0.533277	0.973013	3.47589e-16	1.09307
CANT1	1.32e-18	70.6214	6.65218e-09	1.93356	3.71e-39	1.69726	4.34495e-41	1.33311
CBX8	0.00857132	2.63357	6.85293e-20	1.50277	9.1e-39	1.7183	6.13933e-36	1.37001
EIF4A3	5.78e-19	2.93513	6.36049e-14	1.69959	4.35e-40	1.36516	1.56192e-44	1.22382
SLC26A11	0.0385265	2.01847	4.5175e-05	1.37804	NA	NA	1.05429e-24	1.2252
SGSH	0.00264598	4.07124	0.0429866	1.17312	0.0124537	1.24982	8.74071e-09	1.0903
CHMP6	1.86e-07	1.59464	0.000103843	1.22694	0.58006	1.07598	1.63746e-25	1.11944
RPTOR	2.06e-18	4.51792	5.11324e-09	1.46942	1.69e-14	1.20444	3.44595e-33	1.29108
SLC38A10	1.1e-10	1.58921	0.00740976	1.2342	4.34e-13	1.3736	1.87965e-12	1.06043
ACTG1	1.24e-18	1.73628	3.37783e-10	1.8648	3.09e-11	0.879437	6.23656e-28	1.10296
MRPL12	3.59e-23	4.03438	0.00500058	1.23192	1.69e-36	1.79592	1.31047e-17	1.07953
HGS	4.34e-19	2.29876	3.63213e-11	1.92396	2.29e-29	1.24808	6.71768e-35	1.23586
NPLOC4	5.78e-25	2.54221	2.43703e-21	1.92288	5.11e-20	1.32319	1.03758e-45	1.24612
PYCR1	3.6e-08	18.2705	3.09236e-06	2.15283	5.25e-11	3.38256	1.69356e-15	1.50468
ARHGDIA	6.45e-12	1.74726	1.84699e-05	1.38965	3.25e-06	0.950987	7.04606e-15	1.06439
ASPSCR1	2.66e-23	3.10556	5.31576e-06	1.44704	4.23e-23	1.43201	9.56649e-14	1.10821
DUS1L	2.12e-05	14.7831	6.07422e-07	1.41038	0.00254418	1.09896	3.16481e-36	1.09504
GPS1	2.7e-21	2.22283	8.40845e-07	1.34157	0.00273425	1.06306	5.23795e-29	1.09393
P4HB	4.96e-13	1.53261	4.19688e-06	1.45282	0.00098282	0.969768	1.2631e-30	1.07494
ALYREF	3.93e-23	5.0879	4.60581e-16	2.04363	5.28e-42	1.67733	7.33699e-45	1.26382
SLC16A3	9.13e-06	15.5681	1.03834e-05	1.78342	NA	NA	2.43945e-14	1.31223
CSNK1D	3.56e-17	5.47495	2.2567e-14	1.76109	1.73e-26	1.24962	2.286e-31	1.16533
FN3KRP	0.0105518	1.57685	4.88806e-10	1.5835	0.292795	1.05642	1.2041e-35	1.19951
FN3K	0.00931763	1.55663	0.0351802	1.24267	4.35e-05	0.948242	4.97458e-11	1.0765
WDR45B	2.13e-06	2.69831	1.00199e-19	1.6878	0.419931	1.02362	9.74811e-46	1.20405
OGFOD3	6.5e-14	9.67664	0.000485775	1.25016	9.45e-05	1.13973	3.14609e-22	1.11321
RNF213	5.41e-23	3.81253	2.60441e-12	1.71983	8.88e-26	1.45485	2.5127e-27	1.20097
USP14	8.45e-26	2.64203	8.56471e-19	1.89719	1.03e-28	1.37092	8.77238e-49	1.32191
THOC1	8.91e-18	16.2958	7.45587e-11	1.4837	1.66e-47	1.67032	5.62014e-13	1.11174
TBCD	1.48e-25	5.55704	2.16633e-10	1.44492	8.3e-34	1.56375	4.01019e-17	1.09183
TYMS	8.84e-08	38.0297	3.36212e-18	2.65774	NA	NA	4.21851e-41	1.58511
SMCHD1	1.57e-20	13.7798	4.91435e-06	1.41883	1.78e-34	1.53837	4.5341e-23	1.24312
MYL12A	4.11e-14	1.93841	8.41619e-13	1.5955	0.29882	0.966687	7.93965e-25	1.09661
RALBP1	0.00447538	1.50164	5.43345e-15	1.63322	1.35e-25	0.790869	3.11841e-29	1.14838
VAPA	2.88e-09	1.48134	2.70853e-12	1.72748	0.559308	1.05806	2.57394e-37	1.17396
NAPG	0.000237415	1.71397	8.65888e-12	1.40125	0.0132387	1.08304	1.49686e-36	1.21733
PPP4R1	3e-19	3.04844	7.23368e-16	1.84573	2.55e-23	1.30172	8.45574e-43	1.30613
IMPA2	0.000103175	1.56399	0.000758333	1.2251	1.11e-05	1.44968	5.20503e-20	1.15605
TUBB6	5.38e-07	2.73416	0.00107018	1.35792	0.801342	1.05044	NA	NA
SEH1L	1.03e-06	2.33651	6.24643e-12	1.47352	5.11e-10	1.12769	5.71578e-39	1.20327
PTPN2	0.000521692	6.52833	1.42683e-06	1.3675	0.413156	1.04291	8.38649e-18	1.12199
MPPE1	0.000977075	7.22508	2.54334e-10	1.43089	0.0205111	0.943454	2.43423e-29	1.16132
PSMG2	2.8e-10	2.64615	1.00898e-11	1.41629	3.05e-23	1.3948	1.25638e-39	1.1282
FAM210A	0.0378528	3.88005	0.0221585	1.16233	0.828288	1.07942	1.85828e-10	1.12213
RNMT	4.22e-19	6.84465	6.48276e-13	1.43884	5.43e-47	1.70827	1.43373e-30	1.17937
ROCK1	2.7e-10	1.76168	3.83894e-07	1.29889	3.47e-07	0.927686	6.27406e-10	1.08626
SNRPD1	1.25e-15	2.5934	4.92943e-16	1.96686	1.16e-22	1.3569	1.17787e-42	1.34067
ABHD3	8e-10	3.62436	5.27543e-16	1.77391	5.62e-08	1.37216	1.65787e-31	1.19206
MIB1	0.00412063	1.05151	1.17517e-11	1.45114	0.356394	0.996905	1.37657e-34	1.31608
NPC1	1.16e-14	29.8488	2.4054e-20	1.87165	4.05e-39	2.06452	1.0108e-39	1.30805
TTC39C	4.04e-11	3.09422	0.00258602	1.28465	5.2e-14	1.28389	2.35087e-08	1.0593
OSBPL1A	0.000895796	3.1778	0.000951903	1.23832	0.020447	0.985448	1.67075e-08	1.09482
CDH2	5.17e-05	1.56495	0.00227655	1.19937	5.42e-11	0.848781	3.06185e-16	1.14865
DSC2	0.0467774	1.63239	0.00258602	1.26036	7.75e-17	0.757085	4.37888e-13	1.19137
TRAPPC8	1.37e-06	1.93454	0.00213488	1.15477	8.87e-10	0.928266	3.2993e-10	1.06459
MAPRE2	5.34e-09	2.27896	0.0145145	1.15318	0.852779	1.15321	9.56831e-06	1.05751
ZNF24	9.75e-09	7.64763	7.04427e-08	1.32559	0.000743116	1.12859	9.44589e-20	1.11786
GALNT1	7.11e-20	7.85452	9.26519e-08	1.59377	8.94e-30	1.46032	3.84477e-32	1.22932
DTNA	3.75e-10	4.33002	6.4635e-16	2.95754	0.000109301	1.37511	NA	NA
RPRD1A	1.15e-13	31.7257	1.14118e-16	1.80716	1.21e-16	1.35776	5.05644e-46	1.27232
PIK3C3	1.02e-10	3.11438	1.14899e-05	1.27263	0.173027	1.02608	5.00526e-21	1.13043
C18orf25	0.0446136	2.65507	1.27763e-06	1.23893	NA	NA	3.25759e-30	1.22909
IER3IP1	1.23e-06	1.40897	2.93173e-10	1.50516	0.667103	1.00516	3.94825e-36	1.16977
SMAD2	3.27e-16	5.57864	1.23834e-14	1.72251	1.33e-24	1.47154	1.69606e-35	1.28096
DYM	0.000730254	2.67683	4.86608e-09	1.42156	NA	NA	1.44557e-37	1.23584
RPL17	3.7e-17	2.07688	4.94715e-09	1.5342	6.46e-05	0.912269	6.32505e-17	1.07357
ME2	4.71e-20	3.92587	1.10992e-11	1.6226	1.64e-22	1.49603	7.56515e-37	1.30269
MYO5B	5.25e-06	2.322	2.03644e-06	1.30681	0.29882	1.08007	2.85638e-20	1.20298
CXXC1	1.1e-09	89.7664	0.0148495	1.19234	0.0348512	1.06537	0.000739641	1.05268
MBD2	4.42e-15	8.4886	0.00120194	1.24457	2.54e-28	1.26395	6.15296e-11	1.07555
SMAD4	8.33e-05	2.84056	8.08433e-05	1.37809	1.77e-06	1.17394	4.52677e-17	1.14523
ATP8B1	6.91e-05	23.5647	2.22534e-18	1.81589	0.634224	1.05385	2.25377e-40	1.38767
TXNL1	7.72e-18	2.21823	1.40258e-08	1.41948	1.21e-07	1.19504	4.266e-32	1.13384
MALT1	0.00111994	14.4488	0.0407737	1.15315	4.56e-10	1.26962	NA	NA
NEDD4L	8.99e-20	5.84411	1.02788e-12	2.13984	3.99e-12	1.22423	6.73024e-40	1.34408
VPS4B	6.27e-07	1.60512	9.37732e-05	1.22031	8.33e-05	0.947678	2.56672e-14	1.12228
TIMM21	0.0278858	1.82103	2.87085e-07	1.31843	0.00488862	1.12859	9.68512e-29	1.14601
CTDP1	4.51e-15	3.1103	1.49932e-07	1.26022	9.52e-12	1.14669	9.08026e-24	1.14097
ATP9B	0.0206402	1.02379	2.93816e-05	1.28407	0.00083678	1.09108	9.62908e-25	1.21459
TXNL4A	2.34e-06	3.07118	1.83505e-13	1.69822	1.65e-18	1.27946	5.6419e-37	1.14212
MISP	0.0418416	15.3877	0.000258836	1.36305	NA	NA	NA	NA
RNF126	2.77e-05	1.76608	0.000267276	1.3502	NA	NA	1.15261e-16	1.09769
POLRMT	7.67e-20	11.45	0.00633238	1.25833	5.02e-25	1.58118	0.000212487	1.03952
BSG	6.05e-10	1.81837	8.21375e-15	2.26237	0.37333	1.08868	1.06004e-42	1.18166
ARID3A	0.0266887	2.48093	2.41011e-08	2.18531	2.5e-05	3.23681	1.17178e-23	1.53286
CNN2	6.04e-05	2.60577	0.00612438	1.30534	0.480191	1.00763	0.00116398	1.029
STK11	0.00324248	5.1834	0.00017143	1.30302	NA	NA	1.16582e-10	1.07305
PTBP1	4.86e-24	2.63848	5.11324e-09	1.57186	3.23e-28	1.30834	3.26691e-27	1.12613
DAZAP1	8.73e-18	2.51593	1.91215e-13	1.59945	5.32e-37	1.44887	2.31645e-29	1.12499
RPS15	5.5e-08	1.81432	0.000117538	1.39617	0.0110765	0.959421	4.16892e-11	1.04219
MBD3	4.38e-06	12.6053	0.01015	1.18554	3e-21	1.42041	1.11765e-06	1.04712
CSNK1G2	0.00884593	10.5609	2.76571e-05	1.37194	NA	NA	9.30034e-13	1.10172
SCAMP4	5.86e-05	2.51075	1.12032e-05	1.3946	6.85e-06	1.17361	7.8161e-15	1.16694
C19orf25	9.61e-05	2.28963	1.03006e-07	1.53862	0.106941	1.03851	2.23837e-21	1.13499
SGTA	6.45e-21	2.48402	2.59765e-06	1.32038	1.13e-24	1.35537	2.2879e-29	1.11312
NCLN	6e-09	1.50904	9.21824e-09	1.4925	8.31e-08	0.919184	3.07787e-27	1.11784
AP3D1	6.17e-27	4.14402	1.08318e-15	1.54513	1.04e-31	1.33372	2.9697e-27	1.14363
SF3A2	1.82e-19	3.41598	8.638e-09	1.75297	5.64e-30	1.39178	7.65074e-23	1.21077
DOHH	2.33e-09	4.86786	1.11214e-06	1.45966	0.121909	0.980065	1.3379e-20	1.16555
GIPC3	0.0255363	2.04195	0.0361455	1.05731	NA	NA	1.11971e-07	1.11331
PIP5K1C	0.034515	4.54703	1.05189e-06	1.38663	1.09e-07	0.874244	1.44568e-13	1.1868
APBA3	0.00124879	6.58985	0.000511348	1.27371	NA	NA	7.40951e-12	1.1071
DAPK3	3.24e-06	7.25628	3.56166e-10	1.61051	0.000829477	1.10127	1.43309e-28	1.14729
MAP2K2	2.11e-12	1.79176	1.99287e-08	1.49613	0.0344418	0.969561	7.0738e-32	1.10492
SH3GL1	3.53e-07	1.84426	0.000700062	1.25966	0.221899	1.06269	6.29877e-18	1.10716
PLIN3	4.67e-07	1.76415	7.48814e-08	1.52632	0.0343479	0.98833	1.28482e-27	1.2093
DPP9	1.98e-05	1.60863	0.00182385	1.24796	1.18e-06	0.920434	0.000222799	1.05018
UHRF1	0.000750427	6.79547	4.10016e-17	1.82026	NA	NA	NA	NA
DUS3L	9.17e-13	14.4521	0.00382576	1.21142	0.000146127	1.17103	0.00104475	1.05204
MLLT1	0.000211398	14.8216	0.00844158	1.24206	6.6e-31	1.39408	4.82632e-09	1.16804
SAFB2	2.7e-10	4.28407	0.0402358	1.19082	2.21e-40	1.39887	0.0142357	1.03502
SAFB	3.15e-11	2.45683	0.00192853	1.18979	1.66e-35	1.36278	3.05666e-09	1.06985
GTF2F1	3.35e-21	5.77858	3.10027e-08	1.35638	3.19e-26	1.36074	2.60436e-27	1.13961
KHSRP	5.32e-19	2.65703	2.76259e-09	1.63413	4.43e-30	1.38461	3.99995e-27	1.15381
RANBP3	3.15e-14	2.7991	3.73198e-09	1.41868	3.03e-07	1.1326	4.92221e-24	1.14088
RPL36	1.42e-17	2.08287	1.45867e-05	1.40228	0.717232	1.01272	7.11111e-07	1.03507
TRIP10	9.72e-08	3.75655	8.45855e-08	1.47959	0.678263	1.05002	7.30566e-10	1.1322
INSR	1.11e-11	2.84747	0.0226435	1.14956	4.27e-06	1.17329	4.07766e-11	1.08405
ARHGEF18	0.00232315	1.33419	1.44662e-06	1.40161	0.290171	1.00529	8.20333e-20	1.1872
XAB2	6.45e-12	6.85358	0.00192853	1.19288	4.2e-32	1.31791	1.24393e-10	1.06925
EVI5L	0.0185273	10.7156	4.94602e-08	1.3289	NA	NA	1.74193e-22	1.25263
LRRC8E	0.000763115	3.06608	1.49932e-07	1.17676	NA	NA	NA	NA
MAP2K7	0.000547614	2.25432	1.25282e-07	1.3616	0.428534	0.955339	2.42446e-06	1.07697
ELAVL1	1.81e-23	3.14988	3.45215e-14	1.63875	2.71e-23	1.24367	1.10568e-37	1.22083
TIMM44	1.9e-19	2.03836	1.26803e-11	1.40662	0.0536314	1.10668	8.94084e-22	1.10684
MCOLN1	0.000207437	14.9405	0.0284183	1.15691	NA	NA	4.53313e-06	1.04785
RPS28	3.53e-09	1.55466	0.00654671	1.34704	0.000455504	0.955903	9.94747e-07	1.02864
HNRNPM	3.49e-19	3.52486	8.65888e-12	1.51529	2.45e-41	1.33923	5.20213e-28	1.10268
UBL5	9.29e-06	2.21151	1.503e-09	1.4886	NA	NA	2.35184e-17	1.06305
PIN1	5.25e-07	1.6954	3.7805e-05	1.38529	0.802046	1.00977	1.12069e-19	1.10674
FBXL12	0.045833	49.3144	1.9645e-05	1.21704	NA	NA	1.33345e-06	1.07607
PPAN	0.00012779	51.4661	1.13127e-11	1.56875	4.02e-40	1.55757	5.51867e-23	1.14203
EIF3G	4.52e-21	2.4485	3.3696e-07	1.39161	7.61e-16	1.16033	5.19133e-19	1.07032
RAVER1	2.63e-11	6.9626	2.24857e-05	1.35525	0.00260562	0.95851	1.02724e-08	1.17202
KEAP1	0.0230719	1.93842	8.68743e-06	1.22497	0.00182052	1.07352	2.5937e-22	1.07163
GPR108	4.68e-11	11.6531	2.4284e-06	1.3264	3.67e-25	1.48051	3.46108e-19	1.08321
CDC37	5.73e-24	2.42688	3.77499e-12	1.39825	9.75e-16	1.22848	9.76625e-17	1.07878
MRPL4	3.77e-17	3.41134	0.00633238	1.29029	1.91e-08	1.20946	2.02327e-17	1.09944
ICAM1	0.000213505	2.8053	0.00539809	1.40374	0.968599	1.18279	1.58255e-09	1.18851
KRI1	1.27e-13	8.59878	5.42917e-10	1.36739	2.58e-31	1.47956	3.65986e-14	1.1364
TYK2	3.13e-08	35.6759	4.35998e-05	1.30717	0.433973	0.998754	0.0365911	1.03225
DNMT1	1.25e-08	2.11801	1.38465e-17	2.01282	7.08e-29	1.5169	8.0542e-27	1.22764
QTRT1	2.84e-06	1.90409	0.00140096	1.213	0.000634169	1.13042	0.000947949	1.0395
DNM2	2.63e-17	2.04863	9.59278e-05	1.4124	0.00733683	1.07319	8.16186e-19	1.11781
CARM1	9.27e-11	2.14372	2.01685e-10	1.48412	0.00135928	1.1096	9.39829e-28	1.18712
DOCK6	7.61e-09	2.9905	1.06657e-08	1.42623	7.3e-05	1.10273	1.09892e-12	1.12129
SPC24	2.25e-06	32.9739	1.74078e-24	2.2979	NA	NA	1.15191e-50	2.13221
ELOF1	5.56e-06	4.42421	0.000220256	1.1919	NA	NA	0.00119111	1.0217
RAB3D	0.00277488	11.788	0.000112372	1.28555	0.0127922	1.7583	3.76368e-12	1.30575
SMARCA4	1.1e-10	2.81693	2.50208e-21	1.869	1.15e-31	1.45994	3.41134e-38	1.22305
PRKCSH	6.32e-15	1.54742	2.6714e-09	1.43444	2.18e-08	0.905991	1.83796e-26	1.09126
FARSA	3.21e-21	2.61497	4.62978e-07	1.48087	4.04e-22	1.26394	4.19487e-27	1.13433
TNPO2	4.25e-14	2.68576	2.66847e-07	1.29901	5.71e-05	1.12441	3.73463e-12	1.14324
GADD45GIP1	3.39e-17	9.66538	7.74066e-06	1.38092	2.28e-22	1.37158	5.65698e-16	1.07892
RAD23A	0.0221971	1.20972	1.66414e-07	1.35797	7.79e-07	0.904057	1.49322e-25	1.07584
RNASEH2A	6.5e-10	17.9038	3.25912e-19	2.51413	3.63e-11	1.33268	9.02154e-52	1.56638
CALR	5.89e-08	1.58822	6.322e-11	1.62651	0.000155583	0.94588	1.0108e-39	1.12115
NACC1	1.28e-14	13.2669	2.45446e-11	1.71373	NA	NA	1.65643e-25	1.2765
STX10	2.49e-14	3.58469	2.2567e-14	1.58548	0.519278	0.943184	6.95204e-31	1.12607
MAN2B1	0.000812347	1.94176	7.04203e-05	1.39885	1.46e-09	0.9118	2.1408e-17	1.10349
DHPS	0.00365368	2.7452	1.31049e-07	1.25691	0.10743	1.12552	1.14343e-19	1.07527
ILF3	1.84e-23	3.04517	5.43345e-15	1.85574	8.27e-38	1.43721	7.41399e-27	1.16944
TRMT1	7.48e-17	11.3834	5.0623e-10	1.54697	1.18e-39	1.52871	3.0997e-12	1.13156
GIPC1	9.28e-18	9.06975	3.15863e-09	1.77419	1.76e-15	1.2933	7.24234e-36	1.18477
DDX39A	3.43e-26	15.6074	4.67907e-20	2.31485	1.36e-41	2.3556	3.09291e-41	1.24432
PKN1	0.000295164	2.26853	0.000220256	1.5324	0.93545	1.01405	6.50844e-27	1.1659
BRD4	7.11e-14	6.42035	0.00244896	1.17043	1.72e-19	1.23631	0.0311749	1.03398
CYP4F22	4.98e-05	2.07779	0.00107018	1.47979	0.433973	1.44628	NA	NA
AKAP8	2.25e-15	4.55457	2.79941e-05	1.21337	1.46e-19	1.31104	5.15425e-09	1.11535
AKAP8L	6.84e-16	8.78574	0.00335271	1.19628	1.01e-38	1.56376	0.000794344	1.06281
RAB8A	0.00223195	1.26177	0.0243275	1.17246	4.71e-05	0.926433	1.20193e-14	1.11981
AP1M1	1.52e-05	1.33638	6.8046e-07	1.38985	0.155998	0.975156	3.51308e-30	1.14619
EPS15L1	3.24e-23	3.5982	1.77973e-05	1.37266	6.3e-09	1.16986	2.86634e-19	1.16977
USE1	0.0349232	1.27112	2.93124e-06	1.25476	3.23e-06	0.928537	4.60854e-20	1.07263
PLVAP	1.37e-26	19.3931	9.2508e-21	5.14543	6.05e-45	2.41914	2.44175e-51	1.83933
DDA1	0.0249292	9.19086	9.80994e-07	1.65316	0.0594713	1.04596	1.06974e-31	1.15809
GTPBP3	9.55e-09	3.1801	0.00117899	1.32616	4.58e-09	1.28021	5.75355e-12	1.15245
COLGALT1	8.6e-19	2.94255	5.52806e-06	1.55244	9.37e-16	1.28895	1.27439e-33	1.19045
NR2F6	0.00869514	16.9292	0.0347059	1.25302	0.0242826	1.10473	1.10081e-16	1.09084
BABAM1	1.16e-12	1.9015	4.57768e-08	1.37223	3.47e-07	1.09455	2.7942e-36	1.12683
PGLS	6.53e-05	1.34357	0.00475048	1.24843	3.03e-14	0.874498	9.92864e-19	1.08155
CCDC124	3.6e-13	3.48773	2.60796e-08	1.53234	6.51e-16	1.33581	1.58403e-32	1.11559
RPL18A	1.75e-20	2.01492	0.000183079	1.43136	0.0247414	1.10389	3.14829e-12	1.05997
CHERP	1.23e-21	6.81725	0.00967697	1.16283	5.98e-35	1.46421	3.09174e-14	1.13277
SLC35E1	6.83e-09	2.28369	2.41126e-15	1.43367	NA	NA	5.81629e-31	1.14687
MAST3	0.00726994	2.12301	0.0040314	1.1553	8.83e-16	0.813185	0.00358143	1.07497
RAB3A	1.09e-05	35.3962	9.01977e-07	1.2117	9.01e-16	1.59736	NA	NA
MYO9B	2.8e-12	3.75861	0.000330484	1.33733	8.64e-06	1.0906	4.14726e-09	1.0905
PIK3R2	0.0101633	4.73401	6.09394e-11	1.77917	NA	NA	6.88874e-39	1.45574
IFI30	1.63e-06	3.70489	1.24274e-06	1.75541	NA	NA	9.62908e-25	1.1696
LSM4	9.1e-07	2.25455	1.53538e-14	2.05875	7.15e-35	1.34403	3.78568e-49	1.18917
MAP1S	8.33e-13	2.19901	0.00184093	1.50481	0.50356	1.02616	3.6852e-20	1.18256
COMP	0.0120931	111.195	3.72584e-06	1.35037	NA	NA	NA	NA
CRTC1	0.00191616	7.74275	0.0055368	1.26699	NA	NA	7.78015e-07	1.13202
KXD1	2.63e-05	5.31192	2.03427e-11	1.45881	3.41e-08	0.873395	7.09227e-35	1.1493
UPF1	1.46e-22	2.65247	1.09677e-06	1.3272	2.41e-26	1.24724	4.99818e-20	1.1
FKBP8	2.54e-11	2.2105	0.000511348	1.33012	1.2e-06	1.18408	1.49703e-24	1.08567
COPE	2.43e-22	1.87854	6.61802e-12	1.69693	1.68e-16	1.17566	1.49257e-38	1.13932
HOMER3	0.019716	3.22249	8.04472e-06	1.4655	0.00741504	1.00059	1.1774e-15	1.20814
DDX49	1.2e-13	3.28536	1.01286e-15	1.63436	1.82e-23	1.41412	1.93461e-45	1.20779
TMEM161A	0.00078447	3.52992	0.000165871	1.30871	0.491768	1.07216	2.42568e-20	1.11342
NR2C2AP	3.12e-15	6.59796	1.59725e-21	2.02937	9.77e-19	1.29221	1.23713e-51	1.42342
SUGP2	6.27e-07	3.54132	7.87629e-11	1.48321	4.49e-36	1.57234	2.35009e-10	1.11249
SUGP1	2.04e-07	8.72829	6.24237e-10	1.36136	4.05e-17	1.17959	2.23508e-20	1.12364
MAU2	0.00193099	8.38803	0.000714226	1.25207	NA	NA	9.63451e-08	1.12326
ATP13A1	1.38e-08	2.08808	5.82377e-06	1.46942	1.29e-08	1.20572	2.989e-14	1.14244
POP4	2.24e-07	14.9404	4.4018e-16	1.63173	5.87e-13	1.21121	7.35965e-46	1.19919
PDCD5	4.95e-10	2.3552	8.99701e-19	1.85914	3.12e-20	1.38155	5.40414e-49	1.18699
NUDT19	8.34e-11	8.19245	5.68268e-08	1.26118	0.22012	1.15419	9.58788e-17	1.16755
ANKRD27	0.00346989	1.51286	1.92803e-19	1.74379	NA	NA	1.58583e-40	1.47354
RHPN2	2.97e-09	3.39706	1.67279e-05	1.33548	0.0216691	1.12691	2.54243e-28	1.23488
LSM14A	1.11e-15	4.75822	1.1131e-10	1.48788	1.68e-16	1.27875	1.0087e-34	1.18665
UBA2	1.19e-23	3.39744	1.71444e-17	1.82596	4.11e-39	1.59397	1.38093e-44	1.29141
GRAMD1A	0.045833	2.71509	1.53538e-14	1.96274	NA	NA	9.02484e-36	1.29221
GPI	8.71e-15	1.54339	9.36912e-09	1.57284	0.00032409	0.991653	5.32688e-33	1.14184
PDCD2L	0.000514917	8.66461	1.19566e-19	1.70417	NA	NA	1.50131e-49	1.44383
RBM42	4.81e-22	7.70976	1.45262e-09	1.6139	8.73e-22	1.36043	1.03758e-45	1.17587
HAUS5	0.0268543	1.68016	3.70025e-11	1.49979	NA	NA	6.5453e-28	1.29978
KMT2B	0.0376241	2.31876	4.03386e-06	1.33061	0.0119928	1.11244	1.10933e-11	1.23241
ALKBH6	1.54e-08	15.4444	1.93919e-12	1.50022	0.00582384	1.17404	1.61383e-27	1.15185
CAPNS1	2.91e-13	1.75734	6.49181e-12	1.59224	0.00154958	0.948238	2.7886e-41	1.14651
TBCB	2.84e-14	3.82193	1.20551e-12	1.6729	1.1e-20	1.3359	5.75073e-41	1.17031
POLR2I	1.39e-07	3.01807	0.0458946	1.11961	0.000391304	1.11061	8.83132e-12	1.06616
PSMD8	2.12e-10	1.55131	5.31576e-06	1.38187	0.246271	1.02918	6.69146e-31	1.14244
YIF1B	2.71e-12	5.18946	3.98058e-08	1.63997	1.15e-15	1.32969	5.58033e-44	1.21367
EIF3K	5.66e-19	2.06593	5.06902e-11	1.47572	7.79e-25	1.31021	1.08971e-38	1.11368
ZFP30	7.27e-06	8.91818	0.000797007	1.19415	NA	NA	9.00887e-13	1.23121
LGALS4	7e-06	2.68667	0.000659119	1.95061	0.0369341	1.96064	1.40514e-07	1.05836
PAK4	1.97e-11	10.5754	0.000821082	1.42788	1.03e-11	1.27711	2.88752e-22	1.20125
PAF1	4.08e-18	7.93394	6.64642e-05	1.17461	1.39e-41	1.53731	2.0404e-13	1.06969
MRPS12	3.79e-09	7.42068	1.04823e-11	1.62509	1.19e-20	1.42242	3.49771e-35	1.1837
HNRNPL	2.6e-22	2.46891	7.7181e-12	1.47971	2.33e-35	1.37432	5.68687e-38	1.11055
SAMD4B	1.07e-15	15.595	2.2567e-14	1.65188	3.95e-21	1.37014	1.10797e-26	1.16713
RPS16	2.21e-21	2.04059	9.14707e-07	1.46191	0.484635	1.02365	1.62654e-20	1.06607
FBL	2.18e-08	3.13288	1.65541e-13	1.70048	2.71e-34	1.5485	3.63499e-44	1.17821
TIMM50	2.45e-20	2.45202	5.62985e-13	1.57807	5.69e-37	1.73654	1.58689e-51	1.19341
PSMC4	3.79e-18	1.63293	1.55926e-17	1.81831	0.988903	1.00917	2.36221e-51	1.20353
SUPT5H	4.22e-26	5.78615	2.29848e-08	1.34555	2.55e-44	1.42674	2.16103e-17	1.09151
FAM98C	4.96e-05	2.20175	0.00385936	1.31141	0.336256	1.12275	7.03449e-14	1.10899
ACTN4	1.29e-20	1.90622	1.66459e-09	1.84532	4.22e-09	0.90916	1.30417e-34	1.17807
SNRPA	1.24e-18	2.96804	3.77499e-12	1.75318	8.42e-28	1.22809	1.25236e-34	1.20286
RAB4B	1.45e-06	2.86015	1.23331e-08	1.50669	0.052289	1.11531	6.3091e-20	1.12333
RPS19	1.48e-14	1.74029	6.54548e-06	1.48794	0.196552	0.987364	6.9538e-16	1.06463
GSK3A	1.01e-17	4.26238	5.37709e-14	1.58269	6.92e-22	1.22626	1.91167e-39	1.22907
ERF	7.19e-07	6.7797	0.00141436	1.35305	NA	NA	6.78451e-09	1.11463
PAFAH1B3	2.83e-13	4.66421	4.54358e-14	2.19555	4.42e-11	1.49219	5.03594e-41	1.51498
CIC	5.08e-09	7.18102	6.56986e-05	1.39256	4.82e-12	1.14872	5.57934e-12	1.15084
PHLDB3	0.00444346	4.9805	0.0181848	1.25386	NA	NA	2.51819e-15	1.11857
CEACAM1	7.58e-06	5.08583	8.36682e-05	1.26175	1.35e-07	1.47319	6.87481e-07	1.05136
ZNF428	3.09e-19	4.85255	0.000116226	1.33349	1.39e-19	1.42828	2.04331e-19	1.10334
SMG9	2.31e-15	7.73288	8.95726e-15	1.58092	NA	NA	1.48022e-24	1.22297
XRCC1	9.18e-25	9.17044	1.0421e-14	1.68248	3.38e-43	1.73045	5.5169e-42	1.30285
IRGQ	4.33e-21	2.78459	3.82203e-10	1.34524	3.07e-08	1.21574	7.74446e-32	1.26524
BCAM	1.27e-12	7.40223	1.33173e-06	1.87016	1.12e-06	1.74478	7.273e-30	1.25084
PVR	4.41e-08	3.74561	1.17973e-07	1.40941	0.275057	1.13185	1.68523e-21	1.16671
TOMM40	1.48e-09	2.24175	5.20136e-15	2.01962	1.72e-24	1.36426	1.41286e-51	1.25923
HNRNPUL1	7.36e-26	3.58258	5.35262e-12	1.62931	5.08e-41	1.55181	8.42541e-36	1.21321
CCDC97	3.12e-13	27.8317	4.94309e-14	1.58032	NA	NA	5.03056e-40	1.34085
EXOSC5	3.38e-05	10.7198	8.01999e-12	1.49551	0.0123273	1.08705	6.09998e-41	1.22258
RELB	2.42e-07	49.2946	4.30315e-16	2.0472	NA	NA	4.92093e-32	1.38234
CLPTM1	3.91e-08	1.76369	1.07778e-07	1.40286	0.962219	1.04811	2.08484e-39	1.11928
VASP	9.6e-10	2.28309	4.5712e-05	1.49942	0.11251	1.08283	4.34597e-19	1.14506
ERCC2	2.39e-10	4.03355	0.000527288	1.31123	3.93e-36	1.33717	5.91897e-33	1.21515
SNRPD2	1.13e-17	2.99208	3.75715e-14	1.85183	1.26e-34	1.37022	1.43348e-34	1.14709
QPCTL	1.28e-05	3.90037	7.55722e-10	1.37299	0.0135039	0.949479	3.07834e-39	1.27426
PPP1R13L	8.79e-08	2.36683	4.62549e-05	1.38062	1.46e-07	1.18613	5.07852e-14	1.1711
ERCC1	1.08e-07	6.6564	3.13331e-07	1.3019	0.421238	0.977816	1.31523e-25	1.11911
EML2	7.03e-07	1.97327	2.44376e-07	1.44458	0.00153667	0.974071	7.40346e-17	1.17972
BLOC1S3	9.82e-10	3.50534	3.58861e-16	1.59173	2.59e-09	1.16474	1.22081e-44	1.41714
IRF2BP1	6.08e-15	23.0546	0.00277968	1.36711	2.97e-36	1.65019	2.65936e-20	1.14351
NOVA2	0.0256912	14.7335	0.0250309	1.05867	NA	NA	1.87096e-06	1.11484
CCDC61	0.0174887	11.9817	4.00896e-07	1.29957	NA	NA	4.24506e-27	1.19058
PPP5C	2.73e-08	1.54836	8.79921e-06	1.25124	0.504992	1.03017	2.10026e-27	1.1219
SYMPK	8.21e-23	7.49156	0.000297311	1.25921	6.97e-39	1.33194	4.53142e-12	1.07854
RTN2	0.000627263	3.226	0.00138768	1.37867	NA	NA	1.97774e-09	1.18755
AP2S1	5.73e-08	1.51997	0.0028814	1.22002	2.26e-24	0.816803	5.91108e-21	1.07581
PRKD2	2.12e-20	6.33426	1.09416e-07	1.41595	2.28e-09	1.13801	3.24228e-28	1.16395
TMEM160	0.00134249	4.22345	4.4644e-05	1.41935	1.71e-17	1.4442	2.59286e-23	1.12104
ARHGAP35	2.12e-08	1.74439	0.0066013	1.1461	0.143043	0.994197	5.53056e-13	1.10206
CCDC9	3.26e-11	4.31735	1.94044e-05	1.35233	5.11e-18	1.24298	6.86223e-23	1.19345
DHX34	0.0130981	2.35055	3.52604e-14	1.59703	NA	NA	8.04115e-22	1.27546
ZC3H4	2.17e-17	2.8763	0.000142096	1.23544	1.07e-20	1.27154	3.11701e-13	1.14548
SAE1	1.6e-20	3.9733	1.14459e-17	2.08437	8.01e-41	1.74144	2.96896e-49	1.34869
STRN4	6.17e-14	1.36227	2.24508e-10	1.55092	5.91e-20	1.21472	4.29999e-29	1.22212
SLC1A5	0.00544914	17.0905	4.79209e-05	1.57261	0.133361	1.39734	3.51494e-10	1.23304
PLA2G4C	4.07e-07	13.2382	7.60326e-08	1.70823	0.000111431	1.4921	3.97089e-15	1.19816
KDELR1	1.78e-13	3.8922	2.04012e-09	1.43597	8.15e-20	1.72911	4.10897e-44	1.13566
BCAT2	7.78e-15	8.73368	7.55722e-10	1.68032	7.01e-13	2.21328	1.24387e-14	1.17291
RPL18	2.12e-19	2.06354	0.00058383	1.40475	0.00382269	1.05213	3.72289e-20	1.06069
LIG1	2.02e-12	10.8489	9.17053e-12	1.71126	3.12e-37	1.97617	1.46443e-32	1.27461
BAX	3.03e-17	2.46361	6.22979e-09	1.75213	4.05e-06	1.1485	8.09901e-31	1.16035
RUVBL2	1.35e-22	3.63494	8.77964e-09	1.42635	7.99e-44	1.43213	6.95813e-48	1.17158
GRWD1	3.57e-23	5.15329	5.08245e-05	1.4596	9.15e-43	1.75163	3.08038e-25	1.25531
CYTH2	0.012053	21.2628	3.23951e-14	1.67494	NA	NA	3.17721e-38	1.21364
RPS11	1.73e-18	2.25031	7.00002e-07	1.44463	0.00588974	1.06197	4.245e-22	1.06639
SCAF1	2.12e-05	5.29847	3.3947e-05	1.49334	2.52e-33	1.3155	1.45764e-31	1.21615
NOSIP	6.79e-12	9.21423	0.000158722	1.35267	1.36e-32	1.47174	7.16779e-25	1.09974
IRF3	1.2e-13	2.78625	2.37232e-08	1.56352	4.96e-11	1.19574	3.65746e-25	1.11505
AP2A1	3.53e-16	1.66863	0.000924287	1.36822	0.577115	0.997579	6.93731e-23	1.16123
PNKP	8.84e-08	3.65356	2.01346e-05	1.33967	5.21e-25	1.35071	7.68246e-17	1.11959
[truncated: 2,492 more rows]

## Sheet: Table S3
Supplementary Table S3 | Classified proteins with drugs and not reported.
Protein Name	Drug Phage
PLOD1	Others
KHDRBS1	Others
PTP4A2	Others
MKNK1	Clinical Trial Drugs
FAF1	Clinical Trial Drugs
PKN2	Others
FCGR1A	Others
APH1A	Clinical Trial Drugs
PMVK	Others
PI4KB	Others
F11R	Others
FCGR2A	Others
RNPEP	Others
PPP2R5A	Others
CHUK	Others
RIC8A	Others
FBXO3	Others
PPME1	Others
ST14	Others
FKBP4	Others
PLEKHA5	Others
STK38L	Others
SLC11A2	Others
LTA4H	FDA Approved Drugs
ATP2A2	Clinical Trial Drugs
TAOK3	Others
P2RX4	Others
EIF2B1	Clinical Trial Drugs
SUGT1	Others
SLC15A1	Others
MGAT2	Others
TDP1	Others
MARK3	Clinical Trial Drugs
MAP2K5	Others
ULK3	Others
CLCN7	Others
CSNK2A2	Others
SLC38A7	Others
DPEP1	FDA Approved Drugs
NPEPPS	Clinical Trial Drugs
SGSH	Clinical Trial Drugs
IMPA2	Others
CSNK1G2	Others
DAPK3	Others
TRIP10	Others
MAN2B1	Clinical Trial Drugs
CRTC1	Clinical Trial Drugs
GSK3A	FDA Approved Drugs
PHLDB3	Others
PLA2G4C	Others
PNKP	Others
HEATR5B	Others
PREPL	Others
AAK1	Clinical Trial Drugs
POLR1A	Others
CALCRL	FDA Approved Drugs
LANCL1	Others
PDXK	Others
LIMK2	Others
MAP4	Others
DAG1	Others
NISCH	Others
ATP6V1A	Others
RAB7A	Others
SLC33A1	Others
TBL1XR1	Others
IDUA	Clinical Trial Drugs
FIP1L1	Others
METAP1	Others
CLCN3	Others
SLC12A7	Others
SMN1	FDA Approved Drugs
CAMLG	Clinical Trial Drugs
GM2A	Clinical Trial Drugs
F13A1	Others
TDP2	Others
NUDT3	Others
STK38	Others
SLC17A5	Others
MAP3K4	Others
AIMP2	Others
DAGLB	Others
ICA1	Others
STEAP2	Others
LSM1	Others
TRPA1	FDA Approved Drugs
TAF2	Others
CYC1	FDA Approved Drugs
PSIP1	Others
USP20	Others
POLA1	Others
WNK3	Others
MTM1	Others
MTMR1	Others
IARS1	Others
TPCN1	Others
ATG2B	Others
MAP3K20	Others
ELP1	Others
EPRS1	Clinical Trial Drugs
SLC12A4	Others
MRM2	FDA Approved Drugs
ITPR2	Others

## Sheet: Table S4
Supplementary Table S4 | Classified proteins with drugs but reported.
Protein Name	Reported Number	Reported PubMed IDs	Drug Phage
PGD	1	['20676096']	FDA Approved Drugs
DFFA	2	['27678524', '32955083']	Others
TARDBP	2	['23389994', '31186504']	Clinical Trial Drugs
MTOR	55	['15623621', '21033251', '25778319', '17996122', '23167739']	FDA Approved Drugs
CASP9	1	['29658604']	Clinical Trial Drugs
HSPG2	1	['20357908']	Others
KDM1A	3	['35970393', '28377178', '25649769']	Clinical Trial Drugs
ASAP3	1	['18400762']	Others
STMN1	8	['36127700', '27934948', '22911364', '31785057', '33526768']	Others
HDAC1	13	['23621261', '27060025', '18004079', '26352599', '22496786']	FDA Approved Drugs
TXNDC12	1	['31570854']	Others
PCSK9	1	['35078374']	FDA Approved Drugs
DHCR24	2	['22431021', '26288822']	Others
JAK1	11	['19239328', '27998770', '28560434', '26701727', '34778942']	FDA Approved Drugs
GLMN	1	['32884295']	Others
GCLM	10	['29626576', '33162398', '33875094', '34760691', '11353135']	Others
NRAS	2	['30685691', '27488117']	Clinical Trial Drugs
CD58	1	['9510189']	FDA Approved Drugs
ATP1A1	1	['26334094']	FDA Approved Drugs
PDZK1	4	['36420358', '21685691', '21942217', '34422806']	Others
ENSA	1	['17367606']	Others
PIP5K1A	1	['33079727']	Others
S100A4	9	['23781010', '23316018', '32330536', '34035222', '24065232']	Others
CRTC2	2	['34838715', '30948912']	Others
HAX1	1	['31047882']	Others
FDPS	6	['36275712', '12824919', '29118758', '34860577', '22166587']	FDA Approved Drugs
NES	15	['26018884', '27412382', '31130341', '35076959', '35987274']	Others
HDGF	9	['30004626', '18651222', '25938538', '19710540', '27273265']	Others
TAGLN2	3	['31941608', '27402267', '21577206']	Others
PPOX	1	['25445397']	FDA Approved Drugs
F5	8	['31271701', '29454570', '10590673', '6200498', '19492810']	FDA Approved Drugs
APOA2	5	['33327311', '22726459', '36286037', '31310376', '32518711']	Others
SOAT1	1	['34039309']	Clinical Trial Drugs
GLUL	2	['34235580', '28662289']	Others
UCHL5	1	['34431717']	Others
NEK7	1	['26921196']	Others
MAPKAPK2	2	['34795209', '34531676']	Clinical Trial Drugs
PFKFB2	1	['24568531']	Others
CDK18	1	['29387230']	Others
CD34	4	['15254762', '24281022', '19194276', '17786144']	Clinical Trial Drugs
CD46	2	['24297460', '32869896']	Clinical Trial Drugs
SMYD2	4	['36411681', '34335697', '29498708', '27040643']	Others
CAPN2	1	['22623320']	Clinical Trial Drugs
ENAH	4	['30250066', '35030977', '35254597', '35790431']	Others
PARP1	9	['28487110', '19666485', '23910651', '27041572', '29776974']	FDA Approved Drugs
ARF1	5	['35662672', '36270602', '35849940', '18400762', '17367606']	Others
EGLN1	2	['26624507', '20034026']	Others
AGT	1	['17202846']	Others
MTR	6	['32904434', '27803768', '25318605', '28968444', '27936032']	Others
SMYD3	11	['30842588', '19403031', '16441421', '29187705', '34301921']	Others
AKR1C3	2	['33361392', '33493134']	FDA Approved Drugs
BMI1	16	['19386347', '24719948', '23138990', '19934271', '31591477']	Others
SVIL	1	['29954442']	Others
ITGB1	5	['27840969', '33387127', '30664185', '24498348', '32567740']	Clinical Trial Drugs
NRP1	4	['33350850', '21338642', '29966621', '25997710']	FDA Approved Drugs
PARG	6	['20926829', '1746910', '35157958', '25139788', '26720795']	Others
CDK1	7	['32275316', '25819031', '23619525', '32863381', '34032605']	Clinical Trial Drugs
VDAC2	3	['34457006', '36028814', '33865438']	Others
SNCG	2	['16318277', '33403008']	Others
LIPA	31	['16371544', '26167344', '20690077', '28851606', '28219761']	FDA Approved Drugs
IDE	477	['27168873', '32418480', '31594101', '22882650', '27919846']	FDA Approved Drugs
ENTPD1	1	['27749555']	Clinical Trial Drugs
SLK	12	['28009759', '24621538', '25119134', '26479282', '23542177']	Others
CASP7	35	['34740311', '35871161', '31513842', '29962003', '27221859']	Clinical Trial Drugs
HTRA1	3	['20943460', '26403966', '25776486']	Others
HRAS	32	['28481866', '26464624', '31061957', '25120700', '34051011']	Others
CTSD	35	['32018154', '6883725', '24401568', '34740311', '1663431']	Clinical Trial Drugs
RRM1	4	['35282644', '26661118', '34423480', '26774458']	FDA Approved Drugs
PSMA1	2	['31966629', '25157275']	Others
TSG101	5	['33411238', '22768867', '30450735', '26537625', '15240819']	Clinical Trial Drugs
HTATIP2	3	['25008315', '32521927', '14695192']	Others
PRMT3	1	['35090076']	Others
CD59	1	['19804910']	Clinical Trial Drugs
TRAF6	8	['28404923', '31155734', '28440423', '32436333', '30281815']	Others
MDK	2	['23719264', '33625758']	Others
PTPRJ	1	['26604785']	Others
SSRP1	2	['26755331', '33688504']	Clinical Trial Drugs
ASRGL1	1	['34249720']	FDA Approved Drugs
FADS2	1	['32579932']	Others
POLR2G	1	['31496805']	Others
SLC3A2	2	['12270127', '31053148']	Clinical Trial Drugs
PRDX5	1	['31500275']	FDA Approved Drugs
MAP4K2	2	['33790969', '29135049']	Others
MEN1	2	['24101467', '26732163']	Clinical Trial Drugs
ARL2	3	['31670868', '27798868', '34163524']	Others
CAPN1	2	['35756844', '28256105']	Others
SYVN1	2	['34196494', '35048790']	Others
RPS6KB2	1	['25216025']	Clinical Trial Drugs
KDM2A	1	['34612138']	Others
PPP1CA	2	['33109182', '33132693']	FDA Approved Drugs
CHKA	2	['28065789', '22972156']	Clinical Trial Drugs
SERPINH1	3	['31258024', '26626371', '30637779']	Others
PAK1	5	['24347489', '31071459', '23811795', '29802374', '30543848']	Others
EED	5	['26442588', '24002871', '29262610', '34019714', '30190481']	Clinical Trial Drugs
YAP1	16	['24837480', '34916222', '24101467', '32761300', '25973055']	Others
CASP4	10	['23233035', '27827850', '35242200', '35415891', '26847723']	Others
SIK2	1	['34491613']	Others
ATM	2	['24240686', '34960710']	Clinical Trial Drugs
HMBS	1	['25445397']	Clinical Trial Drugs
CBL	3	['26474280', '28541302', '33391517']	Others
MCAM	2	['26004137', '25728681']	Others
HSPA8	1	['31276277']	Others
WNK1	2	['32871793', '32068261']	Others
VWF	2	['31322547', '24769235']	FDA Approved Drugs
CD9	2	['18247373', '29749468']	Others
USP5	1	['28807830']	Others
GAPDH	82	['11882413', '23771368', '22357877', '28387968', '19419892']	Clinical Trial Drugs
M6PR	2	['11376124', '32954856']	FDA Approved Drugs
CDKN1B	5	['31004581', '24381057', '18521080', '28543546', '23034899']	Others
STRAP	1	['29283497']	Others
BCAT1	3	['27246112', '30265706', '29915159']	Others
IRAK4	1	['30112356']	Clinical Trial Drugs
TUBA1A	2	['27842576', '34402289']	Others
SP1	31	['29653560', '15869407', '27685621', '19141126', '27723845']	Clinical Trial Drugs
CDK2	20	['30947664', '26147897', '23643165', '12745075', '34737140']	Clinical Trial Drugs
ERBB3	6	['26846102', '26595522', '21246584', '28800792', '34400880']	Clinical Trial Drugs
CS	118	['25379613', '35344068', '35458238', '6284630', '30873872']	Others
CDK4	13	['34784846', '20100483', '27708221', '27373160', '28453226']	FDA Approved Drugs
TBK1	3	['19958770', '33679751', '23542348']	Others
METAP2	1	['32922205']	Clinical Trial Drugs
HSP90B1	1	['25798051']	Clinical Trial Drugs
TXNRD1	4	['28536696', '36319631', '31367013', '30561826']	FDA Approved Drugs
USP30	2	['32221968', '30143522']	Others
PTPN11	6	['21575863', '25198338', '35792156', '18223690', '22228034']	Clinical Trial Drugs
MSI1	3	['25747387', '24444033', '31907147']	Others
P2RX7	1	['27272229']	Clinical Trial Drugs
HNF1A	7	['30121369', '23707370', '30155490', '35327967', '29466992']	Clinical Trial Drugs
DIABLO	2	['17997990', '24771354']	Others
SCARB1	3	['28690119', '33912215', '34305409']	Others
HMGB1	34	['28187002', '28216372', '29441453', '29651425', '26393575']	Others
DCLK1	5	['25948779', '32601309', '26468984', '27049311', '27694285']	Others
ABCC4	3	['35342392', '21932399', '35363194']	Others
CUL4A	3	['33277615', '28420424', '33759138']	Clinical Trial Drugs
TEP1	1	['27221889']	Others
APEX1	4	['32167932', '36205565', '18983843', '34289138']	Clinical Trial Drugs
MMP14	4	['29934628', '32122646', '25549355', '21298348']	Clinical Trial Drugs
PRMT5	10	['29441724', '28074910', '28101581', '27708221', '31498866']	Clinical Trial Drugs
NEDD8	4	['31577950', '31002342', '22095636', '28592528']	Clinical Trial Drugs
LGALS3	49	['34794390', '33643786', '25260879', '32801345', '22152245']	Clinical Trial Drugs
FNTB	1	['31506952']	Others
PSEN1	3	['20578140', '29970709', '28820612']	Clinical Trial Drugs
CKB	2	['31199446', '35776891']	Others
HSP90AA1	3	['31567483', '32576198', '30521791']	FDA Approved Drugs
UBE3A	1	['29217762']	Others
TP53BP1	1	['26693075']	Others
DUT	1	['19968781']	Clinical Trial Drugs
USP8	1	['34081623']	Others
NEDD4	4	['27467187', '29480061', '35501461', '24743017']	Others
ADAM10	7	['24670536', '25323956', '30275760', '23912592', '33206588']	Clinical Trial Drugs
ANXA2	18	['23950866', '29217762', '26109000', '19020748', '19885616']	Others
CA12	1	['35362480']	FDA Approved Drugs
PPIB	2	['26045708', '12079511']	FDA Approved Drugs
CSNK1G1	1	['33824281']	Others
DPP8	3	['34719075', '33915844', '34771657']	Clinical Trial Drugs
SMAD3	12	['29991801', '25096061', '25196641', '29524413', '22251470']	FDA Approved Drugs
CD276	8	['33204103', '32544882', '34193146', '34344378', '35965795']	Clinical Trial Drugs
PKM	2	['30852741', '34551796']	Clinical Trial Drugs
PML	3	['16322229', '23620081', '17767548']	Others
CSPG4	1	['35891187']	Others
CTSH	1	['21217776']	Others
MFGE8	1	['30767216']	Others
PDPK1	7	['29563998', '25280563', '35652619', '27672330', '22504094']	Clinical Trial Drugs
IL32	4	['31497742', '30638183', '35592243', '28223235']	Others
USP7	7	['29574466', '26129839', '35821281', '33040080', '35732625']	Others
ABCC1	4	['29966655', '35203285', '29602203', '28414325']	FDA Approved Drugs
EEF2K	1	['31286509']	FDA Approved Drugs
MAPK3	16	['33164393', '33866937', '36345477', '34828420', '27936391']	Clinical Trial Drugs
MAZ	2	['27861158', '17927842']	Others
NAE1	1	['31002342']	Clinical Trial Drugs
NQO1	13	['21133623', '23920313', '33222332', '28191864', '15763338']	Clinical Trial Drugs
TERF2	1	['29725012']	Others
USP10	4	['32217697', '30056112', '34914965', '31721429']	Others
TAOK1	1	['33575116']	Others
SLC46A1	1	['35811443']	FDA Approved Drugs
LASP1	7	['30677131', '19155088', '28117027', '28713953', '35081873']	Others
CDK12	3	['31519701', '33295810', '35765767']	Clinical Trial Drugs
TOP2A	5	['25695068', '35778520', '34939898', '19003983', '32685486']	FDA Approved Drugs
KRT17	1	['32537856']	Others
ACLY	3	['32221968', '33129711', '25735330']	FDA Approved Drugs
STAT5A	2	['33155364', '35314791']	Others
CNP	12	['34352718', '27725175', '17049839', '9155593', '20044623']	Others
BECN1	4	['27929538', '28521610', '30081711', '30686098']	Others
GRN	12	['29027443', '31044454', '36237217', '26675302', '26350749']	Others
KPNB1	1	['27568288']	Others
NME1	1	['35438846']	Others
MSI2	2	['24305552', '31888685']	Others
CA4	12	['23791500', '28214686', '31100462', '18074350', '26896737']	FDA Approved Drugs
RPS6KB1	1	['22684641']	Clinical Trial Drugs
PRKCA	1	['25122662']	FDA Approved Drugs
DDX5	5	['30281815', '30119889', '34021034', '31994189', '27338022']	Clinical Trial Drugs
PRKAR1A	1	['18445140']	Others
TK1	14	['22995377', '25870783', '32256749', '35127491', '32587247']	FDA Approved Drugs
ACTG1	1	['34856725']	Others
SLC16A3	2	['27872984', '22528125']	Others
CSNK1D	1	['33816607']	Others
FN3K	1	['31398338']	Others
USP14	3	['34420039', '26397990', '26782643']	Others
TYMS	4	['28043790', '17659576', '18336674', '34297238']	Clinical Trial Drugs
RALBP1	3	['35995867', '15526362', '24785097']	Others
PTPN2	1	['19140237']	Clinical Trial Drugs
ROCK1	5	['26474697', '33741494', '33278350', '26615424', '31081143']	FDA Approved Drugs
CDH2	1	['36010583']	Clinical Trial Drugs
MALT1	2	['29263897', '31234318']	Clinical Trial Drugs
BSG	1	['32435875']	Clinical Trial Drugs
PTBP1	2	['32483414', '34252487']	Others
MAP2K2	2	['28844099', '27936391']	Clinical Trial Drugs
SH3GL1	1	['33838155']	Others
DPP9	2	['33915844', '34771657']	Clinical Trial Drugs
INSR	80	['35568782', '12918099', '31216956', '8903330', '12599422']	FDA Approved Drugs
MAP2K7	3	['22841785', '29348850', '20404936']	Others
ELAVL1	3	['30081711', '35887229', '25449213']	Others
MCOLN1	1	['35274126']	Others
PIN1	12	['16476580', '26133706', '28018099', '19168580', '28383568']	Clinical Trial Drugs
KEAP1	9	['25896253', '27650414', '34921137', '32839090', '27091842']	Clinical Trial Drugs
CDC37	1	['25098386']	Others
ICAM1	1	['34869770']	FDA Approved Drugs
TYK2	2	['28704535', '28496097']	Clinical Trial Drugs
DNMT1	24	['18049164', '22362755', '19399937', '26299326', '28627705']	Clinical Trial Drugs
CARM1	3	['30232003', '23912631', '34919946']	Others
SMARCA4	3	['29391527', '24556940', '32019910']	Others
RNASEH2A	1	['34165025']	Others
CALR	25	['19861515', '27055635', '20030668', '16762624', '12096119']	Others
NACC1	1	['34419960']	Others
DHPS	3	['20112425', '21360085', '19998337']	Others
PKN1	1	['33968181']	Others
BRD4	9	['25816404', '26575167', '29777702', '33826947', '34173348']	Clinical Trial Drugs
GPI	1	['27288297']	Others
PAK4	4	['27496712', '25410752', '21385901', '28577975']	Clinical Trial Drugs
ERF	1	['25574464']	Others
CEACAM1	8	['22482415', '22932077', '24390710', '17612570', '28975984']	Clinical Trial Drugs
PPP5C	1	['25326185']	Others
SLC1A5	2	['35089546', '30029480']	Others
BCAT2	1	['33097833']	Others
BAX	14	['28238784', '12439925', '25915842', '21115898', '25855960']	Clinical Trial Drugs
IRF3	2	['18781139', '31138826']	Others
PRMT1	2	['29945155', '26163260']	Clinical Trial Drugs
LAIR1	2	['36293412', '29776595']	Clinical Trial Drugs
TRIM28	6	['30309319', '28394358', '36238495', '32869873', '33589597']	Others
ADAM17	10	['20922190', '32210451', '29966664', '23625205', '19296470']	Clinical Trial Drugs
RRM2	2	['30755480', '35964907']	FDA Approved Drugs
ROCK2	15	['25771860', '25969175', '31922232', '22705122', '25251472']	Clinical Trial Drugs
DNMT3A	10	['20467490', '19139273', '29724530', '19070387', '26986232']	Others
CAD	72	['21293066', '2167157', '21184254', '21777276', '15026811']	Others
EIF2AK2	3	['25360179', '35729579', '35248047']	Others
CYP1B1	2	['19064581', '25796598']	Clinical Trial Drugs
SOS1	8	['36403479', '28351301', '34400880', '19895793', '32064153']	Others
MAP4K3	1	['28099144']	Others
EML4	1	['26237499']	Others
PRKCE	3	['30692925', '29355553', '35088525']	FDA Approved Drugs
MSH2	3	['29874113', '32363617', '24400091']	Others
SPTBN1	2	['25307947', '25096061']	Clinical Trial Drugs
XPO1	7	['35116322', '25030088', '36034976', '26633708', '34340703']	Clinical Trial Drugs
KDM3A	1	['28692045']	Others
MAP4K4	3	['27010469', '21196414', '26722431']	Others
SMPD4	1	['32813933']	Others
MCM6	3	['32403044', '29357919', '32082966']	Others
ITGB6	1	['31828095']	Clinical Trial Drugs
FAP	3	['35186170', '22734237', '26621486']	Clinical Trial Drugs
STK39	2	['34519635', '34281492']	Others
ITGA6	1	['35657344']	Others
PDK1	46	['32705170', '24850901', '26549689', '28886081', '28231734']	Clinical Trial Drugs
ITGAV	3	['31904487', '18694400', '27145276']	Clinical Trial Drugs
STAT1	15	['34657877', '31827061', '30456450', '23588992', '33759138']	Others
GLS	1	['25915584']	Clinical Trial Drugs
SF3B1	1	['33038489']	Clinical Trial Drugs
HSPD1	2	['34572434', '33014055']	Clinical Trial Drugs
HSPE1	1	['35430532']	Clinical Trial Drugs
CASP10	1	['28643196']	Others
CASP8	1	['28643196']	Others
SUMO1	3	['26993772', '26449956', '35807394']	Others
CREB1	1	['23979134']	Others
PIKFYVE	1	['33031902']	Clinical Trial Drugs
ATIC	2	['29246230', '33778066']	Others
CUL3	2	['31280863', '31901862']	Others
IRS1	5	['27542674', '20351777', '21465511', '32921226', '31619254']	Clinical Trial Drugs
TRIP12	1	['25557975']	Others
NCL	1	['25938538']	Clinical Trial Drugs
CSNK2A1	3	['34621130', '31827415', '34619160']	Clinical Trial Drugs
RBCK1	1	['35869046']	Others
FKBP1A	1	['36361587']	Others
SIRPA	3	['10921027', '33429083', '11601054']	Clinical Trial Drugs
PCNA	11	['30178842', '18521065', '14642618', '20543468', '15754413']	Clinical Trial Drugs
BCL2L1	2	['31612394', '28709980']	Clinical Trial Drugs
CHMP4B	1	['25874485']	Others
PIGU	2	['32971102', '30171988']	Others
SRC	14	['34335982', '21994334', '31802035', '33186566', '26082485']	FDA Approved Drugs
ADA	19	['31585913', '24556721', '17585192', '1664715', '23291631']	FDA Approved Drugs
HNF4A	3	['30721564', '35327967', '18561282']	Others
STK4	1	['26457732']	Others
MMP9	14	['26646705', '24284889', '20578262', '24641665', '21760911']	Clinical Trial Drugs
TOP1	1	['24103454']	FDA Approved Drugs
PLCG1	7	['30623526', '36153805', '31234318', '12639962', '35535333']	Others
CTSA	4	['34272452', '36065643', '32968147', '33437359']	Clinical Trial Drugs
CSE1L	1	['11295109']	Others
PTPN1	5	['31527306', '29196128', '26755347', '31299613', '11004697']	Clinical Trial Drugs
DPM1	1	['33282554']	Others
AURKA	7	['28322787', '25284017', '32705157', '34176092', '31322223']	Clinical Trial Drugs
RAB22A	3	['31189879', '12450215', '30042818']	Others
BACH1	3	['30706605', '33878446', '22698995']	Others
DYRK1A	1	['33500384']	Others
GART	2	['24830618', '25318605']	Clinical Trial Drugs
MAPK1	3	['31054187', '31705929', '30246921']	Clinical Trial Drugs
BCR	14	['9149044', '15057146', '29698588', '23596478', '26188280']	FDA Approved Drugs
MIF	8	['16488392', '15612021', '30626475', '33787014', '18171527']	Clinical Trial Drugs
CHEK2	13	['31938446', '22204716', '30323964', '27902328', '33762357']	Clinical Trial Drugs
NF2	3	['29130106', '27289045', '26443326']	Others
YWHAH	1	['32807493']	Others
EP300	2	['35901507', '22709982']	Clinical Trial Drugs
ACO2	1	['34488769']	Others
SREBF2	2	['28100270', '34568075']	Others
TYMP	18	['35314790', '9722211', '15508442', '19024520', '30674871']	FDA Approved Drugs
ATG7	7	['35405176', '29676845', '33495541', '25905985', '31218739']	Others
RAF1	3	['21207082', '28000790', '31612616']	Clinical Trial Drugs
RPL15	1	['35410346']	Others
TOP2B	4	['25724086', '15526362', '18851785', '25229655']	FDA Approved Drugs
GLB1	1	['27489354']	Others
OXSR1	1	['34665488']	Others
MLH1	2	['33082400', '24400091']	Others
RPSA	1	['32964027']	Others
CTNNB1	37	['27661004', '30468709', '25012536', '27276713', '16465411']	FDA Approved Drugs
SETD2	3	['35680905', '29949741', '31221981']	Others
IMPDH2	3	['30210928', '35403278', '26877604']	FDA Approved Drugs
RHOA	16	['28695771', '18996642', '18651974', '31339860', '21475975']	Others
MANF	2	['32382531', '31469428']	Others
MAPKAPK3	1	['34531676']	Others
PRKCD	1	['33778066']	Clinical Trial Drugs
TKT	3	['31949131', '30659097', '27760737']	Others
PBRM1	1	['25636086']	Others
FHIT	11	['18595145', '30773529', '18567082', '15633221', '20510001']	FDA Approved Drugs
UBA3	1	['29846044']	Others
FOXP1	5	['27618020', '31698267', '22422806', '34783112', '26054682']	Others
ROBO1	5	['16740745', '35236289', '26022159', '28924964', '27176045']	Others
CBLB	3	['31260114', '31040073', '18959789']	Others
ALCAM	2	['29375378', '28465351']	Clinical Trial Drugs
GSK3B	1	['30711629']	Clinical Trial Drugs
RABL3	3	['28443498', '28739496', '33015775']	Others
UMPS	2	['35674867', '35169125']	Others
SLCO2A1	3	['33042758', '34676211', '33988674']	Others
NCK1	4	['21397687', '28455143', '22964333', '23426619']	Clinical Trial Drugs
PIK3CB	4	['35155229', '33042449', '32509063', '29307797']	Clinical Trial Drugs
GMPS	6	['31072138', '34528568', '33185458', '34377010', '36388696']	Others
PRKCI	1	['33880589']	Others
USP13	2	['32255563', '33195243']	Others
TFRC	1	['26657500']	Clinical Trial Drugs
PAK2	5	['23425030', '22989374', '16876223', '24576777', '34290403']	Others
HTT	1	['7513078']	Others
RBPJ	3	['31266773', '35013102', '30384995']	Others
KLB	2	['22439738', '30698907']	Clinical Trial Drugs
PPAT	5	['33850897', '35027843', '33407546', '34295189', '33520699']	FDA Approved Drugs
DCK	2	['14514691', '32671914']	Others
AFP	183	['30854929', '15040024', '33009373', '24425104', '23395581']	Clinical Trial Drugs
SPP1	4	['17496055', '32730345', '19885563', '27760737']	Others
EIF4E	6	['34812269', '27601163', '27662474', '20359850', '27840964']	Others
PPP3CA	1	['23317196']	FDA Approved Drugs
NFKB1	2	['23457512', '19797428']	FDA Approved Drugs
ANXA5	8	['32904199', '34740311', '20069059', '23621634', '35992798']	Clinical Trial Drugs
ALB	3	['27425868', '29040987', '31418936']	FDA Approved Drugs
CPE	1	['26803519']	Others
HMGB2	1	['20851854']	Others
CASP3	2	['26758428', '35767704']	Clinical Trial Drugs
FAT1	2	['24590895', '33420124']	Others
LPCAT1	3	['36307879', '35615532', '23567080']	FDA Approved Drugs
RICTOR	2	['33061800', '34916485']	Others
HMGCS1	3	['36381108', '24633315', '32033570']	Others
ITGA2	1	['30798327']	Clinical Trial Drugs
CDK7	1	['29981747']	Clinical Trial Drugs
HMGCR	1	['30483734']	FDA Approved Drugs
RASA1	2	['28179330', '26840794']	Others
LNPEP	2	['33862456', '34465271']	Others
FER	1	['28245430']	Others
MAN2A1	1	['28245430']	Others
VDAC1	1	['26831666']	Clinical Trial Drugs
PPP2CA	3	['34722181', '36276268', '33376529']	Clinical Trial Drugs
HSPA9	1	['17934217']	Clinical Trial Drugs
HDAC3	7	['29540666', '31097476', '31155734', '30912164', '31949131']	Clinical Trial Drugs
CSNK1A1	1	['30686098']	Others
PDGFRB	28	['19783879', '12653892', '12447677', '18808443', '27936391']	FDA Approved Drugs
SPARC	10	['25252848', '23023935', '22563191', '31041810', '33843664']	Others
G3BP1	2	['27904777', '32978516']	Others
NPM1	1	['31406141']	Clinical Trial Drugs
FGFR4	16	['27447573', '32677805', '31575540', '24324363', '19008009']	Clinical Trial Drugs
MAPK9	3	['33846801', '35693077', '24128261']	Others
RIPK1	3	['28017612', '28759952', '35264437']	Clinical Trial Drugs
TUBB2A	1	['29603380']	FDA Approved Drugs
SQSTM1	8	['27728806', '27404485', '27653365', '29328502', '24220190']	Others
DEK	5	['27499261', '26722432', '15987677', '12483538', '27057626']	Others
TRIM27	1	['36217828']	Others
CLIC1	3	['24989236', '33079727', '34766585']	Others
AGPAT1	1	['28802563']	Others
TAP1	3	['32108992', '23682387', '22989262']	Others
PSMB9	1	['34124275']	Others
RXRB	2	['35957896', '33241026']	FDA Approved Drugs
BAK1	10	['27678524', '32014458', '29307797', '33680905', '31513842']	Others
BRD2	2	['36321789', '32927435']	Clinical Trial Drugs
HMGA1	4	['35785026', '29152644', '33332531', '31340839']	Others
FKBP5	1	['27688096']	Others
SRPK1	3	['26201897', '23644876', '28606154']	Others
MAPK14	1	['35841693']	Clinical Trial Drugs
PTK7	1	['25796105']	Clinical Trial Drugs
CUL7	1	['22942238']	Others
SLC29A1	1	['26279293']	FDA Approved Drugs
HSP90AB1	5	['31811111', '33868382', '31277598', '19187611', '32853412']	Clinical Trial Drugs
EEF1A1	3	['22569823', '29079187', '17825975']	Others
MAP3K7	8	['31214512', '33727826', '24498425', '32513687', '30368883']	Others
PREP	2	['33516698', '32661848']	Clinical Trial Drugs
MARCKS	2	['34279157', '26722462']	Clinical Trial Drugs
HDAC2	14	['24448241', '23499894', '22132221', '28737824', '24958469']	Clinical Trial Drugs
RPS12	4	['23643165', '26412427', '34350180', '19175833']	Others
TNFAIP3	4	['25890346', '21763284', '33515562', '28784141']	Others
IGF2R	3	['12736721', '30720132', '17149973']	Clinical Trial Drugs
RAC1	13	['20522449', '30182377', '21482222', '35858925', '18086571']	Others
AHR	8	['23547017', '34769098', '32510618', '34373448', '31199573']	FDA Approved Drugs
GPNMB	2	['23924854', '31675496']	Others
SFRP4	1	['18592156']	Others
CDK13	1	['31297882']	Others
BLVRA	1	['27740521']	FDA Approved Drugs
PPIA	3	['27397650', '36231045', '16703398']	FDA Approved Drugs
UPP1	1	['32367200']	Others
HSPB1	9	['32936424', '36347278', '34531676', '33563195', '31926585']	Clinical Trial Drugs
ABCB1	9	['28844709', '30982500', '25908454', '20085590', '28825695']	Others
CYP51A1	1	['16077914']	Clinical Trial Drugs
MCM7	6	['28182015', '22784096', '16703398', '24416400', '29442275']	Others
EPHB4	3	['17510705', '32407961', '27827952']	Clinical Trial Drugs
SRPK2	1	['30724469']	Others
CAV1	13	['25148256', '25180681', '30583072', '26138883', '22072235']	Others
MET	46	['25620570', '32716114', '16867270', '23944359', '25148256']	FDA Approved Drugs
IMPDH1	1	['35403278']	FDA Approved Drugs
TRIM24	3	['29627320', '24409330', '35332266']	Others
AGK	1	['25474138']	Others
CASP2	9	['27518436', '17188247', '22117060', '30556857', '20581467']	Others
EPHA1	3	['20043122', '29393455', '29491103']	Others
CDK5	2	['33023330', '25660209']	Others
PBK	3	['28525379', '33772548', '30914208']	Others
GSR	3	['33821873', '33014055', '36028814']	Others
ADAM9	4	['28639884', '26179263', '29432845', '34528498']	Clinical Trial Drugs
IDO1	2	['34769098', '30264546']	FDA Approved Drugs
POLB	1	['34045188']	Clinical Trial Drugs
IKBKB	1	['29935185']	Clinical Trial Drugs
FNTA	1	['33152944']	FDA Approved Drugs
PRKDC	1	['35468873']	Clinical Trial Drugs
LYN	4	['30370649', '11708879', '33006365', '33865438']	Clinical Trial Drugs
GGH	7	['18505413', '27027237', '21692054', '28195035', '25316153']	Others
ASPH	1	['29764768']	Others
TERF1	7	['35559541', '25819337', '15632001', '14614008', '12833463']	Others
COPS5	1	['31991125']	Others
FABP5	7	['34906297', '35816613', '33128030', '29957468', '28374947']	Others
FABP4	5	['29733540', '30575815', '29171144', '29454748', '31874999']	Others
SDC2	2	['23297566', '17786358']	Others
MTDH	14	['28184926', '25684730', '31498866', '26287185', '22470125']	Others
PABPC1	3	['32811821', '33080414', '26188282']	Clinical Trial Drugs
ENPP2	1	['29414802']	Others
DEPTOR	3	['34634301', '22160218', '34153521']	Others
SQLE	1	['25787749']	FDA Approved Drugs
PTK2	2	['30849480', '36109787']	Clinical Trial Drugs
CDKN2A	3	['34405225', '20569442', '16646054']	Others
STOML2	1	['25626059']	Clinical Trial Drugs
VCP	1	['33446239']	Others
ANXA1	4	['22536440', '35562734', '12560433', '23533167']	Clinical Trial Drugs
GNAQ	3	['25412936', '23674846', '25899628']	FDA Approved Drugs
XPA	1	['33807071']	Others
SMC2	7	['34532129', '15922480', '26624274', '11278765', '30297359']	Others
TXN	3	['34527684', '36281130', '25038613']	Others
PSMB7	103	['22414001', '30288659', '17346424', '24451003', '28440491']	Clinical Trial Drugs
HSPA5	2	['23530500', '36062301']	Others
MAPKAP1	3	['22581315', '25798051', '28601093']	Clinical Trial Drugs
LCN2	1	['17143510']	Clinical Trial Drugs
ABL1	7	['22707293', '25940797', '34921145', '21132267', '23696034']	Others
BRD3	1	['32171747']	FDA Approved Drugs
WDR5	1	['32927435']	Clinical Trial Drugs
RPS6KA3	1	['31544250']	Others
UBA1	7	['22561517', '24798001', '30665854', '26099527', '24379610']	Others
PLP2	2	['33344241', '22655088']	Others
HDAC8	1	['26287415']	Others
CHM	5	['27283490', '24077923', '26383163', '32591593', '31730902']	Clinical Trial Drugs
GLA	20	['18281518', '17689859', '22772863', '23956767', '32147062']	Clinical Trial Drugs
PSMD10	17	['8191412', '2555045', '11997080', '24806207', '16174072']	FDA Approved Drugs
LAMP2	6	['25905985', '28677774', '19729910', '21254169', '21691299']	Others
GPC3	1	['32295144']	Clinical Trial Drugs
MAGEA3	98	['16682817', '30854929', '28429175', '22119409', '24207089']	Clinical Trial Drugs
IRAK1	2	['34166362', '33012505']	Clinical Trial Drugs
FLNA	2	['27619757', '29483095']	Others
G6PD	4	['26554816', '28727243', '34290294', '19292868']	Clinical Trial Drugs
ANPEP	2	['29471502', '24994855']	FDA Approved Drugs
STAT3	1	['27650540']	Clinical Trial Drugs
ABCA1	132	['24107450', '33292166', '31648164', '24064760', '27133294']	FDA Approved Drugs
GRK2	11	['15182435', '18372238', '27881008', '30343125', '30227322']	FDA Approved Drugs
GAA	3	['26936374', '23460259', '28202495']	Others
VCAM1	8	['20618459', '33891949', '11079291', '32474053', '28459036']	Clinical Trial Drugs
CTSS	23	['35356152', '35032117', '34837478', '8725986', '21674552']	Others
OGA	1	['24523067']	Clinical Trial Drugs
RACK1	4	['36429065', '21461968', '27185461', '18174169']	Clinical Trial Drugs
EHMT1	10	['29454068', '21935400', '22653060', '18621736', '30809310']	Others
POLR2A	1	['34344448']	Others
CD55	5	['34890308', '35468873', '33641617', '36439183', '31827415']	Others
LONP1	3	['19135435', '29704239', '21665888']	Clinical Trial Drugs
MBP	2	['29689279', '34019861']	Others
DPP4	12	['9223425', '11318533', '10654800', '26587899', '16682288']	Clinical Trial Drugs
LAMP1	2	['29409972', '36071454']	FDA Approved Drugs
HMOX2	6	['33960270', '35435804', '29022892', '25839652', '15240819']	Others
CSK	1	['30055129']	Others
NUCB1	5	['33342565', '9918913', '27473084', '29401603', '17143510']	Others
SERPIND1	1	['31789624']	Others
AHCY	2	['36267426', '34469466']	Others
PTP4A1	1	['26527160']	Others
CDK6	1	['29345291']	Others
C1QBP	7	['31889428', '33073697', '30865310', '26498144', '24009066']	FDA Approved Drugs
OGFR	1	['26497555']	Others
TFPI	1	['19923357']	Clinical Trial Drugs
CREBBP	10	['28053577', '22866126', '10954721', '24591127', '11228343']	Clinical Trial Drugs
APOB	10	['24819961', '31189995', '19105208', '36308411', '25294684']	Clinical Trial Drugs
EZR	2	['30429453', '35045727']	Clinical Trial Drugs
DPYSL2	1	['26135398']	Others
SIRT2	1	['36177006']	FDA Approved Drugs
XRCC5	3	['22014574', '23348706', '32493816']	Others
ITCH	5	['31599408', '21304054', '31190447', '35903292', '23788213']	Others
ARAF	3	['32862578', '25776495', '34841685']	Others
PLD1	1	['25608663']	Clinical Trial Drugs
NT5E	1	['33784016']	Others
CPM	1	['25298403']	Clinical Trial Drugs
EIF5A	6	['34658153', '34710727', '33844759', '8304300', '16409838']	Others
DNAJB1	1	['19998337']	Others
LDHA	7	['31676785', '24578576', '27029710', '29335433', '33692454']	Others
NOTCH2	3	['22897481', '29360449', '29108994']	Others
COP1	5	['17920003', '26252838', '25985737', '27221981', '31659254']	Clinical Trial Drugs
ARRB2	1	['20959491']	FDA Approved Drugs
APP	1	['26077142']	Others
FURIN	18	['32133800', '19815304', '33428878', '34642390', '28428642']	FDA Approved Drugs
NRP2	5	['23835774', '22808247', '35349767', '26137475', '18467449']	Others
FN1	3	['28814881', '26573807', '24649290']	Others
GGCX	1	['28842594']	Clinical Trial Drugs
CRBN	2	['7620113', '7657295']	FDA Approved Drugs
RARS1	1	['30739444']	Clinical Trial Drugs
SCAP	1	['35047511']	Others
ECE1	3	['32322062', '30638930', '29097707']	Others
SDC1	1	['30168613']	Others
MGAT1	22	['32314115', '23780836', '30826971', '10507762', '27556509']	Clinical Trial Drugs
APOE	2	['29310626', '30983867']	Others
CHPF	6	['16465366', '27697522', '23091810', '26823800', '20826689']	Clinical Trial Drugs
P4HA1	1	['32383983']	Others
F10	1	['26966067']	Clinical Trial Drugs
SEPTIN6	12	['25448047', '16489557', '16489048', '23786320', '15269158']	FDA Approved Drugs
DDX58	1	['33846777']	Others

## Sheet: Table S5
Supplementary Table S5 | Classified proteins without drugs and reported.
Protein Name	Reported Number	Reported PubMed IDs
NOC2L	1	['31432149']
AGRN	12	['31698617', '25630468', '28718435', '19194276', '20471664']
VWA1	1	['31281537']
SSU72	1	['34616001']
ATAD3A	1	['33280610']
CDK11A	1	['27443843']
CCNL2	2	['14684736', '34980127']
RER1	1	['31640796']
ACOT7	3	['34993160', '32701483', '33868990']
VAMP3	2	['30943982', '33865438']
ENO1	5	['33184263', '35121990', '30541900', '18813785', '30518748']
RPL22	1	['35973992']
LZIC	1	['31432149']
UBE4B	2	['25557723', '20676096']
KIF1B	11	['26217094', '30947687', '24952890', '22363396', '20676096']
SRM	14	['19385975', '29702392', '26046473', '24008390', '26052377']
AGTRAP	2	['34595113', '34840632']
MTHFR	24	['24132589', '17503006', '19035314', '24385382', '31694048']
SPEN	1	['34288818']
RCC2	2	['32239438', '31506425']
CAPZB	1	['27391153']
DDOST	1	['33116758']
USP48	1	['33903120']
CDC42	6	['30543848', '26352279', '27730394', '26022159', '18937283']
HNRNPR	2	['36091765', '27000824']
SRSF10	1	['33180834']
SFN	1	['27760737']
ARID1A	11	['26045782', '28716731', '35028302', '25975202', '34429326']
SRRM1	2	['36270072', '24592541']
WASF2	1	['35477411']
STX12	1	['32942643']
RPA2	4	['33020270', '28683444', '29477843', '22505317']
PHACTR4	1	['27608898']
YTHDF2	4	['30423408', '32366907', '31735169', '34609072']
EPB41	1	['27453575']
EIF3I	1	['25609201']
KIAA1522	2	['33318318', '32565976']
SFPQ	1	['31815296']
RBBP4	4	['24572141', '29976840', '25931210', '18851785']
GNL2	1	['34337013']
SF3A3	2	['31496805', '33344502']
MYCBP	1	['31385398']
PABPC4	1	['33259899']
CAP1	1	['24359721']
PPIH	1	['34422009']
YBX1	6	['31495785', '33361760', '28428004', '35541917', '29669758']
ELOVL1	1	['35912257']
ERI3	1	['34760691']
PTPRF	2	['24470239', '34969357']
PRDX1	3	['29377617', '24297309', '30567989']
RPS8	1	['32627011']
UQCRH	1	['28332314']
NSUN4	1	['34744073']
NASP	1	['34633056']
EPS15	2	['27221498', '12679910']
RAB3B	1	['35277124']
GPX7	1	['26708178']
PRKAA2	1	['35390516']
ALG6	1	['27343064']
SERBP1	2	['34784519', '28369267']
ZRANB2	1	['35602293']
FPGT	1	['31249452']
SRSF11	1	['36230650']
FUBP1	1	['33954195']
PRKACB	2	['20423907', '30573969']
GNG5	1	['35686033']
SH3GLB1	1	['33602168']
GTF2B	1	['23055019']
RPL5	1	['29702115']
DR1	17	['8210711', '18305375', '14674670', '26697315', '21161360']
RTCA	12	['35264160', '26419593', '24583602', '30377124', '33131270']
EXTL2	1	['35125080']
SLC30A7	1	['29767268']
SORT1	3	['36445845', '33917919', '24825433']
PSMA5	1	['25157275']
GNAI3	1	['25444921']
EPS8L3	1	['29940761']
AHCYL1	2	['24122810', '30753336']
STRIP1	1	['36276268']
RBM15	6	['34707107', '34221187', '36339682', '36434140', '32974160']
LAMTOR5	1	['33244453']
DDX20	3	['27121695', '22445758', '32449268']
CAPZA1	1	['28093067']
MOV10	1	['27446907']
RHOC	12	['27108649', '12970882', '23382905', '18980974', '19016761']
MAGI3	1	['32080912']
TRIM33	4	['21531907', '23377542', '31153371', '35697802']
CSDE1	2	['32808651', '36354136']
MAN1A2	1	['29404456']
WDR3	1	['36158256']
WARS2	3	['34193146', '30679912', '30989713']
RBM8A	2	['28259942', '30670676']
GPR89B	1	['32554864']
CHD1L	13	['28946814', '23020525', '26360781', '32922205', '30718500']
SF3B4	6	['32234894', '27127115', '30391496', '29397868', '35030977']
OTUD7B	2	['23831118', '26928365']
VPS45	2	['31811111', '27769251']
PRPF3	1	['31926109']
ARNT	3	['21544813', '26572229', '25068796']
SETDB1	6	['34843122', '26471002', '26481868', '27164857', '29739365']
CERS2	2	['20110366', '35626132']
PSMD4	1	['30930224']
PSMB4	4	['25157275', '16317774', '17367606', '36062301']
SNX27	1	['36029209']
S100A10	1	['23598417']
THEM4	1	['32032609']
S100A11	2	['33571540', '24376686']
MRPL9	1	['34188686']
TDRKH	2	['35193591', '32200387']
S100A16	1	['33224891']
ILF2	1	['34153299']
RPS27	1	['32627011']
UBAP2L	5	['26310274', '29196913', '28981479', '28334716', '30291221']
UBE2Q1	3	['29027712', '25311764', '28592717']
FLAD1	1	['31848930']
EFNA1	2	['24969670', '19642143']
ADAR	2	['31585913', '23766440']
ADAM15	1	['34426560']
PYGO2	2	['25545771', '36404439']
SHC1	3	['35042950', '31398350', '12586295']
SCAMP3	7	['33437366', '33116758', '32431518', '29312605', '32099407']
GBA	5	['36123535', '35514731', '33116758', '32412773', '16391793']
MTX1	1	['34421355']
UBQLN4	2	['31911755', '36072979']
SLC25A44	1	['32742331']
ARHGEF2	2	['35896520', '30637779']
ZNF687	1	['28737756']
S100A13	1	['33815482']
S100A1	1	['29901195']
TPM3	1	['20356415']
SMG5	3	['33297932', '33411682', '33228611']
RFX5	1	['27840983']
MEF2D	5	['24390737', '26234765', '26797719', '34339801', '31678303']
CCT3	3	['26739059', '26229401', '12586295']
MRPL24	1	['30664217']
LMNA	1	['32896989']
PRCC	3	['34715922', '31303768', '32099407']
ARHGEF11	1	['33122451']
PEA15	1	['30981109']
UFC1	1	['25449213']
PFDN2	1	['33929667']
COPA	1	['12586295']
NCSTN	1	['32631394']
HSPA6	1	['25798051']
POGK	1	['36421335']
UCK2	2	['30556610', '30304569']
MPZL1	4	['24296779', '30392906', '31233194', '31322261']
POU2F1	2	['28489585', '33891940']
TIPRL	1	['22841785']
ATP1B1	2	['31676785', '33868261']
NME7	2	['34764205', '21562815']
SCYL3	1	['36440258']
DARS2	1	['29052520']
CACYBP	1	['31754404']
RABGAP1L	1	['34828420']
SEC16B	1	['35712653']
ACBD6	1	['36128800']
STX6	1	['36238841']
DHX9	3	['34676915', '30865310', '31815296']
LAMC1	3	['28524360', '30755064', '34859735']
ARPC5	1	['34307456']
NCF2	2	['34109210', '30943218']
EDEM3	1	['34012659']
CDC73	1	['31623651']
TPR	8	['30009820', '35124267', '33708638', '30169533', '23839012']
TMEM9	2	['32380568', '27220462']
TIMM17A	1	['17367606']
RABIF	1	['33540684']
CHI3L1	5	['30301907', '31916309', '23525579', '33347699', '28260989']
SNRPE	3	['21688285', '25731616', '35836882']
PIK3C2B	1	['33133170']
RBBP5	1	['30533424']
NUCKS1	1	['26968889']
SRGAP2	1	['33984363']
RCOR3	1	['21765449']
NENF	1	['24763612']
RRP15	1	['34343634']
CNIH4	2	['33934539', '17367606']
WDR26	1	['29736313']
SRP9	3	['31938207', '30664217', '17786358']
PYCR2	2	['35669517', '34332325']
ACBD3	1	['29018509']
EPHX1	4	['23955801', '31566711', '26065263', '32067389']
MRPL55	1	['34772924']
ABCB10	1	['32196586']
GUK1	1	['18959789']
GALNT2	1	['21990321']
GNPAT	2	['31974474', '30143522']
TARBP1	1	['26464651']
TOMM20	4	['33609562', '33465003', '35552848', '35186754']
LGALS8	1	['24379606']
HNRNPU	3	['33040326', '34737140', '16568080']
TFB2M	1	['32174027']
PFKP	2	['34418458', '23389994']
GTPBP4	3	['36116159', '34783233', '33204302']
GDI2	1	['34894398']
RBM17	1	['32497093']
KIN	3	['19454616', '7296757', '12616304']
CDC123	2	['25211022', '30514438']
NUDT5	1	['30448843']
SEPHS1	2	['33622411', '33133596']
OPTN	40	['33600074', '36097856', '28514564', '34130851', '31696268']
HSPA14	2	['34059060', '25798051']
STAM	25	['26289793', '35896224', '28730823', '31155606', '25202066']
VIM	4	['30664206', '28592127', '28333958', '24781336']
COMMD3	1	['34493238']
PDSS1	5	['35535267', '32887635', '33204664', '35047511', '33868990']
ABI1	2	['28339046', '20137729']
RAB18	1	['23471881']
WAC	1	['33083280']
KIF5B	3	['34710947', '32355738', '35847962']
CUL2	1	['29844124']
CCNY	2	['24824184', '29557391']
HNRNPF	1	['16568080']
ERCC6	1	['33737617']
TFAM	1	['32461017']
CCDC6	2	['32315652', '34710947']
ADO	2	['34838121', '30695465']
REEP3	1	['33179443']
HERC4	1	['35116265']
HNRNPH3	1	['31844595']
TSPAN15	1	['31390680']
HK1	1	['35945177']
PPA1	1	['23462207']
CCAR1	1	['26511806']
MCU	1	['28650465']
PSAP	1	['31368365']
ANXA7	4	['30347600', '23582794', '34716295', '24188284']
SEC24C	1	['35070431']
RPS24	4	['22582734', '26271415', '26711644', '17786358']
ZMIZ1	1	['19808965']
ANXA11	2	['36008700', '31088485']
IFIT5	2	['33251144', '28295457']
MYOF	2	['31475450', '28114277']
PDLIM1	1	['31509262']
ALDH18A1	3	['31726117', '30367044', '33361394']
RRP12	2	['35178347', '34722178']
LOXL4	2	['26097573', '30704479']
SCD	2	['31235426', '24135379']
HIF1AN	1	['29047187']
NFKB2	1	['34151031']
ARL3	1	['33372396']
NT5C2	1	['35047040']
SMNDC1	1	['25690035']
SMC3	4	['36281130', '36449385', '29767268', '34527684']
ADD3	1	['31497351']
PDCD4	8	['31330233', '26871813', '16682950', '23604124', '28748353']
VTI1A	2	['31602373', '22646850']
ABLIM1	1	['33061800']
RGS10	1	['26516143']
EIF3A	1	['33000235']
BAG3	1	['24365746']
ATE1	1	['34158395']
BUB3	3	['24872842', '11932908', '28638452']
BCCIP	4	['27832471', '32201259', '25487856', '25995247']
DOCK1	3	['34184075', '35217990', '32072334']
TACC2	1	['29843208']
GLRX3	1	['36017386']
TUBGCP2	1	['26086592']
IFITM3	5	['33816616', '30272306', '30633185', '33061814', '30983867']
RASSF7	1	['29729697']
PHRF1	8	['24486181', '28584306', '25430639', '26464697', '26239364']
MTG1	2	['31428857', '35962262']
TALDO1	1	['34677006']
CD151	9	['21961047', '27599545', '28524360', '19065669', '21320503']
POLR2L	2	['35059393', '34422009']
TRIM21	3	['26055142', '35249870', '34921137']
TRIM3	2	['28950898', '24994609']
ARFIP2	1	['26709725']
RRP8	1	['35833147']
STIM1	2	['24842273', '31366337']
IPO7	2	['29765550', '30112050']
ZNF143	1	['32312832']
AMPD3	1	['18493842']
CTR9	1	['34876700']
RPL27A	1	['34350180']
SBF2	7	['30115383', '30912164', '32626753', '30338801', '34341185']
EIF4G2	1	['33526055']
MICAL2	1	['35776891']
PIK3C2A	1	['27270320']
SAAL1	2	['32650537', '35963646']
GTF2H1	1	['23675285']
NAT10	3	['28859621', '26823802', '29634924']
CAPRIN1	1	['29037839']
API5	4	['25433291', '16876223', '18319255', '30675235']
TP53I11	2	['22528125', '34193146']
SLC35C1	1	['31249452']
ARHGAP1	1	['35763041']
ATG13	3	['29484365', '35316767', '36357365']
CKAP5	4	['33540684', '33974527', '26154152', '28224023']
PSMC3	2	['30362169', '35695579']
MADD	2	['31704152', '24189587']
PTPMT1	1	['33503428']
MED19	1	['21372827']
ZFP91	1	['36375317']
STX3	1	['34450251']
PRPF19	6	['24587161', '28387715', '26959880', '35356253', '35036052']
CPSF7	1	['31837982']
CTNND1	3	['27193094', '29990836', '32393764']
MTA2	2	['31128910', '19702911']
FEN1	4	['31402791', '32399086', '22072618', '23184144']
FADS1	3	['28436449', '31292513', '17786358']
DDB1	1	['23137809']
B3GAT3	2	['35123420', '35814473']
EEF1G	3	['31639400', '19175833', '16820872']
AHNAK	2	['30259695', '30836988']
RTN3	1	['28551625']
STIP1	3	['28887036', '29596884', '29559743']
OTUB1	1	['28575188']
PLCB3	1	['30896816']
TRMT112	1	['35999469']
RPS6KA4	1	['35232347']
SF1	5	['33168192', '35962262', '36065311', '33868403', '34486474']
RELA	4	['26853469', '25823824', '29706626', '23054188']
SART1	2	['26799785', '12733146']
DRAP1	1	['32182071']
BANF1	3	['29059470', '26412427', '29397868']
SF3B2	1	['25731616']
KLC2	1	['35563834']
CFL1	1	['33784016']
DPP3	1	['31558704']
RBM14	1	['36087219']
RBM4	2	['28138257', '17068759']
RAB1B	2	['31727683', '12450215']
SSH3	1	['33275222']
AIP	22	['11806263', '10081522', '33139979', '8918510', '15542056']
MRPL21	1	['34772924']
FADD	2	['16844082', '33009373']
SHANK2	2	['20714864', '31698564']
CTTN	2	['31138777', '23518204']
INPPL1	2	['24183204', '24228114']
NUMA1	1	['32555153']
LAMTOR1	1	['34505434']
POLD3	2	['35887228', '30389318']
SPCS2	1	['31432149']
RPS3	1	['36196722']
UVRAG	1	['30686098']
MTMR2	1	['35560794']
CUL5	1	['24339204']
RDX	9	['18425081', '31804920', '26888084', '30444969', '32639665']
ZW10	6	['30198401', '36273753', '31966377', '34744456', '31746405']
PPP2R1B	1	['17324501']
USP28	2	['32053284', '23389829']
DLAT	4	['36406193', '30786811', '36313717', '36324575']
CADM1	5	['27298105', '21271221', '25159494', '22528944', '34718169']
DDX6	1	['29314290']
HYOU1	1	['25389441']
THY1	1	['21272924']
TRAPPC4	1	['31938384']
ESAM	8	['29746931', '16143814', '24045661', '35411035', '22011296']
STT3A	2	['36348350', '31305264']
APLP2	1	['31789624']
JAM3	1	['35013102']
NOP2	4	['25043274', '34744073', '34370374', '36420066']
ZNF384	1	['31168049']
CHD4	1	['26095183']
TPI1	1	['34401050']
PEX5	1	['25119594']
EMG1	1	['26412427']
YBX3	1	['32627826']
EPS8	2	['29940761', '32064153']
ATF7IP	1	['31221981']
GOLT1B	1	['35055994']
DNM1L	4	['31322265', '29210177', '27124102', '34402289']
TWF1	1	['34519634']
PPHLN1	1	['25608663']
ARID2	8	['28238438', '26169693', '27351279', '22095441', '35017665']
SCAF11	4	['35309514', '34925465', '35242200', '35651286']
CCNT1	2	['34952425', '14522898']
DDX23	1	['33990545']
FKBP11	1	['23749938']
TUBA1C	1	['34845165']
TUBA1B	1	['23625295']
KMT2D	6	['31221981', '34295562', '33097857', '32899426', '31639400']
SMARCD1	1	['32514535']
SPATS2	2	['35077478', '33037180']
ATF1	1	['28772210']
FMNL3	1	['33847733']
TFCP2	1	['29410248']
KRT1	1	['27425868']
AAAS	5	['11588894', '30148232', '34338239', '17052188', '17724371']
PFDN5	1	['22582734']
TARBP2	1	['30657254']
EIF4B	1	['31875526']
HNRNPA1	1	['31868085']
COPZ1	1	['32537629']
CD63	1	['33277798']
SARNP	1	['25960295']
PA2G4	4	['35526051', '26412427', '27525972', '34257558']
PCBP2	2	['27748915', '34418457']
ITGA7	1	['31698037']
PTGES3	1	['26271415']
MYL6B	1	['29439719']
MYL6	2	['23530500', '26412427']
PRIM1	2	['33622397', '34377010']
CNPY2	2	['30415246', '33482578']
DCTN2	1	['24872842']
METTL1	2	['31463732', '34898034']
XPOT	1	['30334580']
GNS	1	['24428929']
CAND1	1	['29887951']
RAP1B	2	['29559227', '24697700']
NUP107	2	['33907440', '26271415']
CPSF6	2	['33648552', '34217312']
CCT2	6	['36369791', '31934176', '35233376', '34696677', '34676169']
TSPAN8	2	['27339400', '27270327']
RAB21	1	['35220907']
CNOT2	1	['32316188']
ATXN7L3B	1	['34375763']
TBC1D15	1	['32555153']
CSRP2	1	['12079511']
NAP1L1	2	['30165194', '29572888']
TMTC3	1	['35015267']
EEA1	3	['31826700', '19995552', '17991716']
UBE2N	2	['32397371', '29371970']
PLXNC1	2	['33656690', '30327758']
TMPO	1	['32988599']
SLC25A3	1	['36313717']
APAF1	2	['31577950', '31094091']
NUP37	2	['35093119', '32014308']
NT5DC3	1	['35047040']
CKAP4	2	['24838946', '34079085']
CORO1C	4	['23292607', '20678442', '20181269', '33061567']
SART3	2	['28114424', '21480325']
UNG	5	['24120759', '28395718', '33098208', '31152021', '16796883']
KCTD10	1	['31280863']
VPS29	1	['30592283']
PPP1CC	2	['33816607', '34907157']
ANAPC7	1	['36126360']
ARPC3	2	['33960941', '34307456']
BRAP	9	['33240929', '21800051', '28319061', '29061454', '34094668']
RPL6	2	['27382770', '8700550']
DDX54	1	['32712782']
RBM19	1	['33411682']
TESC	1	['32609436']
RAB35	1	['30943982']
SRSF9	1	['35971121']
DYNLL1	1	['33171156']
RPLP0	2	['34584568', '16820872']
PXN	2	['28553938', '35988459']
ANAPC5	1	['35971121']
DENR	2	['30415246', '35971121']
RSRC2	1	['35669517']
TMED2	1	['33210454']
CLIP1	1	['22966404']
DDX55	2	['35514200', '32128678']
AACS	2	['36205594', '24452951']
NCOR2	1	['30680848']
RAN	2	['23868705', '27611467']
PUS1	4	['30664217', '29672884', '34703278', '35047511']
EP400	1	['24332572']
PSPC1	2	['31844057', '32570949']
ZMYM2	1	['24716227']
XPO4	2	['21332550', '24597692']
MICU2	3	['33114428', '25541060', '28947137']
PARP4	1	['23912677']
HSPH1	1	['25798051']
RFC3	1	['26397132']
MRPS31	1	['34772924']
ELF1	1	['34290239']
RB1	9	['24798001', '35761036', '28300839', '24838394', '26548607']
KPNA3	1	['31417635']
DIS3	1	['31331910']
DNAJC3	1	['34815712']
RAP2A	1	['34018090']
STK24	1	['36276268']
COL4A1	1	['32746865']
COL4A2	2	['32039426', '21731504']
ARHGEF7	1	['31642123']
ATP11A	1	['34131101']
TMCO3	3	['36246598', '36304514', '34956967']
CHD8	1	['31221981']
METTL3	9	['33159022', '32068977', '35456475', '34398984', '36087219']
DAD1	1	['11335099']
HNRNPC	1	['35848884']
LRP10	2	['30918751', '29088295']
AJUBA	1	['33640888']
ACIN1	1	['26615145']
PSME1	1	['17671684']
STRN3	2	['31335995', '36276268']
RNF31	1	['35869046']
ARHGAP5	1	['18996642']
PNN	3	['33948358', '28432822', '23701435']
PSMA6	2	['26086592', '16317774']
GMFB	1	['34796110']
TIMM9	1	['36105252']
PSMA3	1	['28560424']
PPP2R5E	1	['21825042']
KTN1	1	['30551364']
HSPA2	1	['25117073']
GPX2	9	['28635398', '23867582', '22791808', '35705729', '26682223']
EIF2S1	5	['33771191', '34691238', '34900672', '34178618', '34094926']
ERH	6	['25880358', '21113662', '30215040', '34557456', '35686107']
ACTN1	1	['33413564']
MED6	1	['35069777']
RBM25	1	['33830865']
LTBP2	1	['24803312']
NEK9	1	['35030979']
TMED10	1	['26549021']
ALKBH1	1	['31188562']
SPTLC2	1	['36438896']
AHSA1	1	['36230524']
ATXN3	1	['36159990']
DDX24	1	['35763670']
DICER1	2	['28012864', '23868705']
GSKIP	2	['32682012', '29055955']
VRK1	2	['26375549', '26706601']
SETD3	3	['35018513', '35912180', '31654063']
CCNK	2	['35070431', '27153756']
CCDC85C	1	['33858520']
YY1	12	['22391813', '28489564', '21332389', '21345358', '30760518']
DYNC1H1	1	['35601740']
TRMT61A	1	['34728628']
AHNAK2	1	['35118119']
CRIP1	1	['35775648']
BAG5	2	['33481351', '33186656']
TJP1	3	['25609232', '27750241', '35211158']
NOP10	1	['34703278']
BMF	1	['19671867']
SRP14	1	['34422009']
NUSAP1	20	['35116752', '36106345', '30936967', '30165047', '28393247']
SNAP23	2	['30943982', '34088337']
UBR1	1	['32087767']
CCNDBP1	1	['35160302']
CKMT1A	1	['29753758']
PDIA3	4	['30720117', '30720090', '29672884', '21598303']
GALK2	1	['28123551']
EIF3J	3	['31421822', '28715695', '30670911']
GABPB1	1	['31700067']
TMOD3	1	['31313392']
ARPP19	1	['25547487']
MYO5A	1	['35957868']
RAB27A	3	['26305877', '29725020', '36303180']
MYO1E	1	['22065898']
TLN2	1	['24761880']
TPM1	1	['34850589']
DAPK2	1	['27653365']
SNX1	1	['25724086']
RAB11A	1	['32825931']
RPL4	1	['31545291']
ZWILCH	2	['36273753', '31698564']
AAGAB	1	['34821436']
ANP32A	1	['33332531']
RPLP1	1	['34035849']
PIAS1	4	['34684276', '31784083', '23118920', '34956461']
UACA	1	['31949867']
ARIH1	1	['19175833']
UBL7	1	['32616055']
HEXA	3	['12227831', '9328333', '30535530']
MPI	3	['34247449', '35046917', '36014633']
COMMD4	1	['34493238']
FBXO22	1	['26087183']
PTPN9	1	['26715439']
RCN2	1	['28745317']
HMG20A	1	['31889891']
SIN3A	2	['29658607', '31221981']
IDH3A	1	['33163266']
TMED3	1	['27901021']
ISG20	1	['29195126']
IQGAP1	8	['20530982', '26252773', '32632148', '33672268', '27488117']
VPS33B	1	['29729199']
PRC1	4	['29748662', '35983074', '28646916', '26941395']
SYNM	3	['21144834', '16938526', '18084875']
SNRPA1	1	['32420585']
UBE2I	2	['32536822', '33414994']
TBL3	1	['24825433']
RPS2	1	['12422231']
PGP	25	['15112342', '12623109', '1382836', '21336967', '34569224']
MLST8	1	['32157528']
GLYR1	1	['30474880']
LITAF	1	['20957525']
GSPT1	1	['11004697']
ERCC4	2	['30464628', '32559695']
THUMPD1	1	['34762107']
LCMT1	1	['36401967']
CLN3	1	['30851897']
EIF3C	1	['28231410']
SPNS1	2	['34820373', '32807131']
CDIPT	1	['21488074']
BOLA2	1	['30415246']
ALDOA	3	['33994862', '31041640', '35404841']
MVP	1	['23590642']
SETD1A	1	['32918976']
PYCARD	1	['27171388']
FUS	3	['30308519', '28196303', '34487732']
VPS35	1	['32071398']
CYLD	6	['16774947', '27570065', '16627981', '25329885', '24104553']
RNF40	2	['31938414', '33618520']
NUDT21	3	['29780166', '31570791', '28964783']
NUP93	1	['34767927']
CIAPIN1	1	['18299278']
CNOT1	3	['33929667', '23728852', '29669014']
CBFB	1	['32789496']
NOL3	2	['24592541', '22655088']
FHOD1	1	['29518473']
CTCF	2	['31917284', '30738580']
TRADD	1	['24070137']
NOB1	1	['21573803']
SF3B3	4	['35490918', '34140643', '33613846', '28038442']
MLKL	1	['35264437']
DHX38	1	['35814441']
CDH13	1	['32147273']
RPA1	2	['29477843', '29601890']
METTL16	2	['35145225', '35596159']
PAFAH1B1	1	['29475944']
MYBBP1A	3	['31109829', '35034103', '30362626']
WRAP53	1	['26551349']
PFAS	4	['36111068', '32068100', '23849467', '36128800']
SENP3	4	['30640896', '33558447', '32602848', '33732350']
EIF4A1	4	['32871777', '32602848', '16820872', '33865438']
COPS3	1	['31509289']
DRG2	1	['22450327']
FLII	1	['24055811']
FAM83G	1	['34144502']
SPECC1	1	['32627938']
RPL23A	1	['36439183']
DHRS13	1	['33988674']
FLOT2	2	['28560058', '30820716']
RAB34	1	['29048615']
SDF2	1	['11162531']
SPAG5	5	['30249289', '30089483', '30157168', '31860771', '34903799']
UNC119	3	['29552782', '29552781', '30610799']
PIGS	61	['30394818', '17298404', '19951106', '187785', '176390']
TMEM199	1	['36313717']
GOSR1	1	['21696638']
CPD	1	['23589395']
TEFM	1	['33771980']
GIT1	1	['33258389']
RAB11FIP4	1	['25745995']
NF1	8	['34795217', '17380155', '27956228', '12850692', '10597235']
MYO1D	1	['26547929']
LIG3	1	['28598207']
ZNF207	2	['31113916', '35246476']
C17orf75	1	['34821436']
AATF	1	['30394550']
RPL23	1	['34926291']
RPL19	1	['34350180']
MED1	4	['30723918', '20414453', '34290239', '35069777']
MIEN1	1	['34936303']
CASC3	1	['27029030']
WIPF2	1	['31299165']
MED24	2	['35069777', '31811111']
KRT23	2	['31216713', '30697791']
SMARCE1	1	['31611549']
ACACA	12	['18056116', '36307901', '34311471', '25826294', '25735330']
RAB5C	2	['35461277', '26512974']
STAT5B	5	['17047057', '31564902', '31485610', '33193690', '21533080']
MLX	3	['28112229', '33462196', '33794741']
TUBG1	1	['36033523']
RPL27	1	['22582734']
VAT1	1	['33440991']
NBR1	1	['27526095']
DHX8	1	['35814441']
DUSP3	2	['33712680', '33844303']
PSME3	1	['34745496']
EFTUD2	1	['33024090']
NMT1	1	['32742331']
NSF	3	['24778878', '19203520', '31602373']
CDC27	1	['33259899']
MRPL10	1	['34772924']
CBX1	4	['30031230', '30481161', '35677563', '31506425']
IGF2BP1	13	['32917856', '24395596', '28975985', '28677801', '30790682']
UBE2Z	1	['31831168']
KAT7	2	['34039960', '31955177']
SPAG9	2	['24801907', '26790956']
COIL	100	['28718370', '20453659', '29389772', '35334243', '21076591']
NME2	4	['21562815', '29562234', '26045708', '31984738']
MRPS23	1	['28714366']
VEZF1	1	['36241701']
CDK5RAP3	1	['21385901']
SRSF1	2	['34486474', '33168192']
CLTC	2	['31562907', '28261837']
VMP1	2	['22971212', '22144109']
GNA13	1	['27883022']
PSMD12	1	['36137220']
KPNA2	5	['28422734', '25031071', '30883648', '25060425', '31046781']
BPTF	2	['30419422', '25362514']
WIPI1	2	['32587519', '27769251']
SUMO2	3	['33989451', '28665748', '26458400']
SLC9A3R1	2	['26418977', '35070424']
GRB2	5	['29575431', '32692718', '24391994', '18003605', '31634528']
GGA3	2	['25778903', '28587113']
MIF4GD	1	['24336329']
LLGL2	1	['34178676']
TRIM65	1	['28754688']
TRIM47	2	['35004288', '36092338']
ITGB4	3	['28084395', '26996299', '35657344']
UBE2O	1	['34790050']
JMJD6	1	['30125344']
SRSF2	2	['29278882', '28082404']
PGS1	1	['30065658']
CANT1	1	['32789496']
CBX8	3	['29066512', '31495785', '30718464']
EIF4A3	2	['31898336', '35509064']
RPTOR	3	['31216956', '34820373', '30989433']
HGS	15	['11026104', '7528163', '31408558', '35117602', '31636786']
PYCR1	2	['34239351', '31619254']
ARHGDIA	3	['24374343', '24228117', '12679910']
ASPSCR1	1	['25469175']
P4HB	1	['28052026']
ALYREF	3	['35523010', '34367948', '35860228']
RNF213	1	['34288818']
THOC1	1	['32669125']
TBCD	2	['33540684', '34178618']
VAPA	1	['36169100']
PPP4R1	1	['26300649']
TUBB6	1	['28418032']
MPPE1	1	['33054568']
RNMT	1	['24763612']
SNRPD1	1	['34976182']
MIB1	1	['35366894']
NPC1	1	['34138521']
DSC2	2	['36367775', '17880531']
GALNT1	1	['25730904']
DTNA	1	['32619495']
RPRD1A	1	['34921137']
PIK3C3	2	['32513919', '30686098']
SMAD2	16	['17711623', '25342595', '12700238', '34184075', '29311025']
ME2	4	['34427987', '29737080', '26424599', '33520978']
MYO5B	2	['35070006', '35184362']
MBD2	4	['27315121', '23955541', '11960994', '30912130']
SMAD4	13	['23112421', '31721429', '18949401', '19626374', '25531314']
ATP8B1	1	['20232290']
NEDD4L	1	['28481357']
VPS4B	2	['25547899', '35044214']
RNF126	1	['36068398']
ARID3A	5	['35310909', '36034939', '35402625', '35179300', '27458175']
CNN2	1	['31819486']
STK11	9	['31240204', '29391887', '26380295', '33082400', '33970501']
DAZAP1	2	['33358859', '35091997']
RPS15	2	['29186115', '16820872']
MBD3	1	['35501390']
SGTA	1	['23839012']
NCLN	1	['34856322']
DOHH	2	['21360085', '19998337']
PIP5K1C	1	['33079727']
PLIN3	1	['20081801']
UHRF1	8	['24486181', '28584306', '28060737', '26464697', '25430639']
KHSRP	1	['21935400']
RANBP3	2	['21093092', '30747223']
RPL36	1	['22029674']
RPS28	1	['29186115']
HNRNPM	1	['35158098']
PPAN	1	['34741342']
EIF3G	1	['25166596']
DNM2	2	['35255206', '32216005']
SPC24	4	['30180968', '34020142', '26515591', '35543858']
ELOF1	4	['29248802', '9029532', '27122673', '8700550']
RAB3D	1	['33205519']
PRKCSH	1	['27640193']
TNPO2	1	['25075209']
ILF3	1	['34491544']
DDX39A	1	['34288818']
RAB8A	2	['32726482', '33865438']
EPS15L1	1	['31355249']
PLVAP	1	['34079085']
NR2F6	1	['31324186']
PGLS	2	['34765603', '21285511']
RAB3A	1	['30237463']
PIK3R2	1	['25240815']
IFI30	1	['36034976']
LSM4	1	['35748489']
MAP1S	2	['30315205', '28386016']
COMP	2	['30231922', '30999932']
UPF1	4	['26759305', '30628676', '31264769', '31732746']
FKBP8	1	['35970393']
COPE	32	['27644988', '28322221', '23089687', '2448215', '31225421']
HOMER3	1	['34815380']
DDX49	1	['33952717']
SUGP1	1	['34656649']
PDCD5	3	['23807738', '24173774', '31244936']
NUDT19	1	['33979257']
RHPN2	1	['33154780']
UBA2	4	['24399357', '36116159', '32536822', '15709204']
GRAMD1A	1	['27585821']
PDCD2L	1	['35216602']
KMT2B	7	['34221926', '31221981', '34071075', '27339696', '31320595']
CAPNS1	1	['33887737']
YIF1B	1	['32648580']
EIF3K	1	['35008908']
LGALS4	4	['31966357', '25230111', '24379606', '10519413']
PAF1	1	['34876700']
MRPS12	1	['34422009']
HNRNPL	3	['34252487', '29790588', '31943198']
SAMD4B	1	['32341522']
RPS16	1	['34154657']
FBL	6	['36004921', '33376525', '9210612', '8407252', '11998899']
PSMC4	1	['34860577']
ACTN4	1	['34380780']
SNRPA	3	['35860579', '34238242', '17786358']
RAB4B	1	['12450215']
PAFAH1B3	4	['35187070', '34490100', '35615530', '33541355']
CIC	2	['32169577', '33115448']
ZNF428	1	['32616055']
XRCC1	38	['23098440', '23546985', '21351626', '27306318', '17870518']
IRGQ	1	['35417749']
PVR	1	['35384345']
HNRNPUL1	1	['32915499']
EXOSC5	1	['30567989']
RELB	6	['32879628', '26492375', '27336713', '26555174', '23054188']
VASP	4	['30250066', '25773778', '16652141', '21562899']
ERCC2	1	['32277685']
SNRPD2	2	['35626291', '34238242']
ERCC1	7	['21839691', '15922480', '21076943', '27858866', '26918371']
DHX34	1	['35814441']
SAE1	1	['33477333']
STRN4	2	['34386494', '36276268']
LIG1	2	['28598207', '17018877']
RUVBL2	2	['17657734', '28833338']
CYTH2	1	['23545718']
RPS11	2	['32395510', '27382770']
NOSIP	1	['35660746']
AKT1S1	1	['31901857']
MED25	1	['35069777']
IL4I1	1	['35952516']
NUP62	2	['24825433', '32368186']
JOSD2	1	['35568970']
RPL13A	2	['34584568', '16820872']
POLD1	7	['35189839', '34868924', '35865168', '21372597', '24137319']
PPP2R1A	1	['23555712']
MBOAT7	9	['28674415', '34823063', '35636492', '28109005', '32629394']
HSPBP1	2	['21479397', '25798051']
RPL28	1	['31938207']
U2AF2	3	['25690035', '35528985', '32483414']
RPS5	4	['30901096', '32627011', '18932288', '17786358']
UBE2M	1	['32012120']
CHMP2A	1	['34215297']
ACP1	1	['26386860']
RPS7	2	['34860577', '32627011']
CPSF3	1	['28975986']
YWHAQ	2	['31188160', '33946181']
HPCAL1	1	['26659654']
NOL10	1	['34760691']
PDIA6	2	['31591054', '25225353']
DDX1	2	['29538313', '36212474']
LPIN1	2	['31162914', '28467182']
SMC6	3	['34527684', '33183998', '36281130']
HS1BP3	1	['35921704']
TP53I3	3	['28105167', '35747248', '35493106']
RAB10	1	['28460436']
PREB	1	['23076869']
PPM1G	2	['33952716', '34290239']
MPV17	1	['35919033']
GTF3C2	1	['33540684']
EIF2B4	1	['34422009']
PPP1CB	1	['34513747']
DPY30	1	['30448059']
BIRC6	2	['25196217', '30931701']
STRN	4	['34986838', '32280692', '36276268', '32754603']
DHX57	1	['35814441']
PRKD3	1	['32048304']
MTA3	2	['27992674', '31330234']
LRPPRC	1	['34671012']
PPM1B	1	['31875525']
MSH6	12	['19054153', '26027715', '34538134', '32746792', '35132767']
PSME4	1	['35115815']
MTIF2	1	['33129983']
EFEMP1	3	['19898900', '27108677', '30972979']
RPS27A	2	['24833360', '26398855']
CCDC88A	2	['28810896', '35493459']
CCT4	1	['34732665']
USP34	1	['35070431']
MDH1	1	['28587170']
SLC1A4	3	['33777811', '33865438', '35693077']
ACTR2	6	['34307456', '28627476', '33960941', '35556226', '34790395']
RAB1A	5	['26308575', '27467182', '27693040', '26023735', '33074477']
PPP3R1	1	['18959789']
PNO1	1	['34050137']
GFPT1	1	['34291417']
PCBP1	6	['32552766', '32753957', '34857818', '17068759', '32336023']
TIA1	1	['35872367']
SPR	29	['32312975', '33683453', '29427339', '24652275', '24482798']
SMYD5	1	['35680905']
CCT7	1	['35073517']
MOB1A	1	['23076869']
ZNF638	1	['33040080']
AUP1	1	['33794741']
TMSB10	1	['30787051']
CAPG	2	['29970516', '23085225']
VAMP8	1	['33865438']
RNF181	1	['33894673']
USP39	5	['32711345', '34197957', '31637536', '26081192', '33649471']
CHMP3	1	['34215297']
RMND5A	1	['29538313']
RPIA	1	['25429733']
MRPS5	1	['30901096']
STARD7	2	['19679347', '15013637']
CIAO1	1	['22955522']
NCAPH	1	['31523845']
INPP4A	1	['25849943']
TXNDC9	1	['30382079']
EIF5B	1	['27694689']
CNOT11	1	['33085544']
TGFBRAP1	1	['29535540']
RANBP2	1	['32154934']
SULT1C2	2	['34966653', '32559695']
TTL	3	['29880736', '33815678', '36126360']
ACTR3	4	['34790395', '34307456', '32319639', '35763041']
DDX18	1	['30289982']
RALB	1	['34869198']
NIFK	2	['34374933', '36092356']
TSN	8	['12532453', '17945351', '34015398', '27163120', '32946955']
BIN1	3	['22281836', '31815296', '16530520']
ERCC3	1	['32151798']
NMI	1	['28077802']
GPD2	1	['35718053']
PSMD14	2	['31634528', '29573636']
TANK	1	['22225470']
GCA	17	['30867740', '32572921', '27061917', '28942640', '29629470']
CERS6	3	['35927226', '32257949', '36068200']
TLK1	1	['35359342']
HAT1	1	['27938492']
SSB	7	['23056437', '17992468', '31504775', '25889863', '18570753']
RIF1	1	['35769514']
SP3	5	['15869407', '28844709', '12200149', '15118068', '26352013']
OLA1	1	['32045367']
ATF2	5	['35394699', '24968707', '34273954', '29382922', '34498716']
HNRNPA3	1	['33281957']
RBM45	1	['30901032']
PRKRA	1	['35035655']
AGPS	1	['29805677']
NCKAP1	1	['31068575']
ZC3H15	3	['35027542', '27191988', '34988227']
MOB4	1	['36276268']
PPIL3	1	['29520233']
SPATS2L	1	['28081866']
NOP58	2	['34014550', '31696213']
WDR12	1	['30310320']
EEF1B2	1	['31639400']
ABI2	1	['36017822']
SMARCAL1	1	['34036718']
ARPC2	3	['35556226', '34307456', '33960941']
VIL1	1	['22530999']
TMBIM1	1	['28481357']
ATG9A	6	['33442462', '36097121', '32210579', '32587519', '34733329']
NHEJ1	1	['34902531']
SERPINE2	2	['33363167', '31735169']
ACSL3	1	['32286604']
ANKZF1	1	['35123420']
MFF	1	['29496454']
CAB39	1	['28605041']
PSMD1	1	['31703613']
SP100	4	['26386081', '27957241', '34036718', '25574103']
PDE6D	2	['30901922', '34295189']
COPS7B	1	['31506425']
PTMA	5	['27751820', '25451688', '26517516', '25865690', '14656206']
EIF4E2	1	['36118897']
DIS3L2	1	['31331910']
ATG16L1	3	['31484215', '29472524', '31679460']
AGAP1	1	['25785048']
DTYMK	11	['34377684', '34795209', '34049287', '34369850', '35004265']
ATG4B	1	['28889000']
SRXN1	2	['32746503', '32955798']
PSMF1	1	['36221953']
SNRPB	2	['33289700', '31930637']
IDH3B	2	['17143510', '36324575']
ITPA	1	['26279293']
PTPRA	1	['34594413']
NOP56	2	['33750838', '34257558']
MAVS	1	['23542348']
PANK2	1	['20008853']
TMEM230	1	['35816347']
TRMT6	2	['34728628', '31128068']
SPTLC3	1	['35070304']
ESF1	1	['35816347']
SNRPB2	1	['32064636']
SNX5	1	['31819169']
NAA20	1	['33219302']
RRBP1	1	['32289433']
XRN2	1	['32032609']
ACSS1	1	['19617323']
HM13	2	['36262249', '36046831']
KIF3B	2	['24368420', '32237034']
MAPRE1	1	['32770827']
RALY	1	['35490918']
EIF2S2	2	['35070430', '35125080']
NCOA6	2	['36086920', '32518711']
EIF6	3	['34385447', '35887068', '34016142']
ERGIC3	1	['23212913']
CPNE1	2	['35139863', '18820673']
RBM12	2	['34532138', '36128800']
NFS1	1	['34488769']
ROMO1	2	['25673177', '25044121']
NDRG3	3	['30413609', '28269758', '21725618']
DSN1	1	['30136646']
SAMHD1	1	['30918010']
DLGAP4	1	['36396671']
RPN2	1	['31481647']
RPRD1B	1	['25694452']
SRSF6	3	['24572810', '31140152', '36289466']
FITM2	1	['34672358']
YWHAB	1	['29180379']
TOMM34	2	['36321555', '33868990']
NCOA5	2	['29626478', '24332041']
ACOT8	1	['24788990']
PREX1	1	['32953853']
ZMYND8	1	['34462784']
B4GALT5	2	['35410157', '26067772']
STAU1	1	['27106056']
DDX27	1	['26067772']
PFDN4	1	['26067772']
RAE1	2	['35751040', '25351459']
PSMA7	2	['27446609', '28333958']
RPS21	2	['26974823', '16820872']
MRGBP	1	['33761715']
ADRM1	2	['22576803', '32916039']
YTHDF1	3	['29439311', '33619246', '36087219']
EEF1A2	4	['27122673', '25394965', '24285179', '17825975']
DNAJC5	1	['33662413']
UCKL1	1	['30304569']
PRPF6	1	['32745318']
HSPA13	2	['34059060', '25798051']
GABPA	1	['28549418']
USP16	1	['27633997']
CCT8	1	['26718209']
WDR4	1	['34244479']
CSTB	2	['18281540', '28766361']
UBE2G2	1	['33794741']
MCM3AP	2	['20714864', '30782188']
ATP6V1E1	1	['36105252']
BID	2	['19711428', '29969781']
RANBP1	2	['35070423', '32368186']
CRKL	5	['25531052', '29403024', '23397142', '32326970', '28887306']
SDF2L1	1	['11162531']
UBE2L3	2	['29969176', '16703398']
PPM1F	2	['30470261', '26498692']
GNAZ	1	['34530087']
SMARCB1	1	['27111394']
EWSR1	1	['34612781']
THOC5	1	['26549021']
MTMR3	1	['33831356']
PES1	2	['30630006', '30172011']
SF3A1	2	['31844595', '36071844']
MORC2	1	['29555977']
MCM5	2	['32311821', '35490917']
RBFOX2	2	['32525024', '26058814']
EIF3D	1	['31280863']
MYH9	2	['32296025', '35414777']
DRG1	1	['34988227']
APOBEC3B	6	['25750306', '32880638', '27310677', '30575099', '31154396']
APOBEC3F	1	['26760979']
TAB1	2	['31115539', '30782845']
GTPBP1	2	['24337382', '34988227']
KDELR3	3	['33912215', '36362375', '34035809']
DDX17	3	['35533489', '36385375', '18202799']
TNRC6B	2	['23496901', '24676133']
RBX1	3	['26097587', '29846044', '33028694']
RANGAP1	3	['36348379', '34249673', '32536822']
PHF5A	1	['30766880']
ADSL	2	['33336367', '34505434']
XRCC6	3	['23393345', '25569644', '21304054']
POLDIP3	1	['28236701']
FBLN1	2	['21268132', '28333958']
TRMU	1	['33868990']
CRELD2	1	['31591054']
TUBGCP6	1	['31482051']
LMCD1	1	['21996735']
THUMPD3	5	['32382578', '34991609', '35778520', '34588321', '36339646']
XPC	4	['15922480', '20658464', '20460046', '20193233']
ARPC4	2	['28627476', '34307456']
CAMK1	1	['24825433']
RAB5A	3	['26443539', '33831402', '24788845']
GPD1L	1	['33850474']
CMTM8	1	['22337876']
DYNC1LI1	1	['32319648']
CNOT10	1	['33085544']
PDCD6IP	1	['23777424']
UBP1	1	['29410248']
RPL14	1	['17786358']
WDR48	1	['32951278']
KIF15	4	['32108036', '31733289', '34474246', '36137220']
ANO10	1	['33340691']
LIMD1	1	['22948180']
CCDC12	1	['31417659']
PTPN23	1	['31497746']
SMARCC1	3	['32514535', '34937564', '34140644']
SLC26A6	1	['34591393']
USP4	4	['29396555', '30335615', '24798342', '35841383']
RBM15B	2	['35494016', '35082931']
TWF2	1	['29767268']
RBM6	1	['34076986']
RBM5	4	['34019714', '31298322', '32767308', '32352217']
DCP1A	1	['34609335']
APPL1	1	['27820851']
NT5DC2	1	['32382041']
GNL3	1	['35432540']
SLMAP	1	['36276268']
PDHB	3	['26549689', '28886081', '36310121']
FLNB	5	['24556721', '23717429', '23766440', '35152538', '35688384']
PTPRG	1	['25775014']
RYBP	4	['28028181', '31113915', '28369212', '31545279']
EOGT	1	['35069551']
TFG	3	['33429667', '15012775', '11831642']
TRMT10C	1	['35833147']
ZBTB11	1	['17786358']
RPL24	1	['25520117']
ATG3	3	['31549407', '30794914', '27301338']
B4GALT4	1	['34270095']
GOLGB1	1	['28038442']
KPNA1	1	['36366568']
PARP14	1	['26258887']
MUC13	1	['29174628']
ITGB5	1	['29386044']
ZNF148	1	['29653560']
CHST13	1	['26993826']
MCM2	4	['35093119', '16629645', '29750532', '27065331']
RPN1	1	['36378050']
SEC61A1	4	['33627127', '35799605', '31496805', '34178618']
RUVBL1	1	['31721195']
RAB43	1	['32102752']
ISY1	1	['35962262']
PLXND1	1	['33489909']
UBA5	1	['25290169']
SRPRB	3	['35359370', '35125080', '34094926']
COPB2	1	['33824874']
ATP1B3	2	['33868261', '35790431']
ARMC8	1	['26944057']
PLOD2	1	['22098155']
HLTF	1	['22766745']
PAQR9	1	['35240821']
COMMD2	2	['35574298', '34493238']
RNF13	1	['33714261']
EIF2A	1	['34244479']
STAG1	3	['36052535', '35070431', '27221337']
RAP2B	1	['28081729']
DHX36	1	['33774051']
KPNA4	1	['33535183']
PDCD10	1	['34521817']
RPL22L1	1	['35973992']
SMC4	3	['24980149', '22842912', '31828143']
FNDC3B	3	['27385217', '22510613', '19472311']
MFN1	2	['31819189', '31947947']
ACTL6A	2	['26698646', '30348114']
IGF2BP2	2	['31692433', '27391348']
DNAJB11	1	['29992839']
RFC4	1	['18492021']
LPP	1	['29894758']
OPA1	6	['32373606', '23108376', '26351876', '33915505', '31947947']
PPP1R2	1	['33109182']
DVL3	1	['17030191']
AP2M1	1	['30260026']
PSMD2	1	['31703613']
EIF4G1	1	['34860577']
UBXN7	1	['36096451']
NCBP2	3	['36010268', '35784919', '31240521']
DLG1	6	['34839795', '33407499', '27358034', '31556152', '35065633']
RPL35A	3	['12521301', '21781334', '34350180']
GAK	1	['29209123']
LETM1	3	['33552978', '23392203', '21913717']
CTBP1	2	['31860631', '23756565']
HAUS3	1	['31031853']
LYAR	1	['34696677']
WFS1	1	['34869039']
S100P	3	['33495903', '19885547', '23785431']
HSP90AB2P	1	['34402289']
WDR1	1	['31949654']
NCAPG	5	['34919223', '31022357', '36095957', '30089216', '28737823']
DHX15	1	['30339968']
RPL9	2	['16820872', '36378050']
RFC1	3	['26397132', '27936032', '28968444']
UGDH	1	['35617808']
PDS5A	1	['36052535']
RBM47	1	['35831298']
COMMD8	1	['30982576']
POLR2B	2	['35468873', '36439183']
YTHDC1	10	['34888309', '34747720', '34703649', '36339682', '33372396']
GRSF1	1	['34998399']
G3BP2	1	['27239961']
NUP54	2	['20419844', '35751040']
ENOPH1	1	['31281503']
SPARCL1	1	['34572434']
SMARCAD1	1	['11031099']
PAPSS1	1	['19337310']
GAR1	1	['34703278']
TBCK	1	['33996539']
METTL14	3	['33159022', '34609072', '33903120']
MAD2L1	2	['28609841', '35132379']
HSPA4L	1	['25798051']
SMARCA5	2	['29378234', '30716279']
ABCE1	2	['19843643', '21932399']
RPS3A	1	['21857917']
PLRG1	1	['35290436']
CDKN2AIP	1	['36177104']
PDLIM3	1	['36177006']
PDCD6	2	['33712026', '23777424']
TRIP13	3	['31533816', '30542731', '36031387']
CLPTM1L	2	['25339005', '25122662']
NSUN2	2	['34370374', '32978516']
MTRR	1	['19035314']
CCT5	3	['31934176', '34676169', '33897772']
GOLPH3	4	['25634514', '24867097', '25385148', '29914442']
ZFR	1	['33090396']
RAD1	1	['30182378']
BRIX1	1	['33411682']
TRIO	1	['25851347']
NUP155	1	['31089132']
OXCT1	3	['27644987', '26412427', '36308411']
DAB2	11	['30127897', '6089993', '33945993', '17717605', '22168621']
PAIP1	1	['32871777']
SLC38A9	1	['30956113']
KIF2A	4	['36277155', '35049148', '33713978', '28901309']
SGTB	1	['24195513']
OCLN	37	['29538454', '32056224', '32268133', '15526362', '26137157']
GTF2H2	1	['36116407']
MAP1B	1	['32311840']
TNPO1	3	['29434842', '23770296', '28143772']
HEXB	1	['32018154']
TBCA	1	['34557456']
SCAMP1	1	['35216324']
AP3B1	1	['26547929']
THBS4	4	['32567740', '30802535', '28177895', '17202846']
MSH3	6	['26027715', '32795971', '24193005', '35122182', '15498213']
RPS23	2	['28714366', '31938207']
VCAN	19	['35543908', '26626371', '36310697', '29765250', '34771537']
XRCC4	4	['23788213', '23390017', '26925648', '22659345']
FAM172A	2	['31915594', '23314443']
RIOK2	1	['31306909']
CHD1	6	['28946814', '23020525', '32922205', '27100146', '33725840']
CAST	32	['22272636', '210657', '17322790', '170642', '19609604']
YTHDC2	3	['24269672', '33649237', '33713148']
COMMD10	2	['35101526', '34047468']
TNFAIP8	2	['28152516', '32152268']
SLC12A2	1	['19016532']
LMNB1	1	['19522540']
HINT1	4	['26520111', '19081673', '27623945', '35241097']
KIF3A	1	['28901309']
P4HA2	2	['35673909', '31278071']
RAD50	5	['24020493', '35853969', '20974981', '21893189', '32197467']
HSPA4	1	['25798051']
SKP1	4	['22450327', '26087183', '33541391', '32576198']
ETF1	2	['33014055', '36028814']
BRD8	1	['32860757']
CDC23	1	['18959789']
CTNNA1	3	['24552534', '24931142', '35379158']
MATR3	3	['34600458', '21913717', '30637779']
GNPDA1	2	['32606980', '34377010']
RBM27	1	['30637779']
ARHGEF37	1	['35869555']
TCOF1	1	['34904330']
RPS14	1	['32627011']
ANKHD1	1	['30646949']
SRA1	1	['28085012']
TNIP1	2	['33761643', '30073579']
LARP1	2	['24159927', '27031829']
TTC1	1	['27769251']
SH3PXD2B	1	['33906640']
BNIP1	2	['24671452', '19711344']
FAF2	1	['35995997']
LMAN2	1	['34584637']
RAB24	1	['32694843']
DBN1	1	['34092977']
PDLIM7	1	['36177006']
TMED9	1	['33888099']
DDX41	3	['35914158', '34422009', '33006365']
GRK6	1	['23375037']
NHP2	3	['34703278', '33044946', '34860577']
RUFY1	1	['35816347']
HNRNPAB	2	['24638979', '31090062']
HNRNPH1	1	['29252188']
DUSP22	1	['36209205']
CANX	7	['30556041', '15845869', '16391793', '25298403', '25225353']
GMDS	5	['24970126', '22483194', '31423008', '31249452', '34732456']
SERPINB1	1	['24105272']
CDYL	4	['31148183', '32423803', '35314791', '34280653']
LYRM4	1	['34488769']
PRPF4B	1	['23466643']
TUBB2B	1	['31191608']
SSR1	1	['34744454']
DSP	7	['11044835', '20069059', '8391152', '17880531', '22583549']
TXNDC5	3	['34606982', '24023338', '16574106']
EEF1E1	3	['34282404', '27781386', '31639400']
MCUR1	1	['28938844']
DTNBP1	1	['34997064']
CAP2	5	['26374196', '23022774', '27573674', '17000669', '30047046']
MGAT4B	1	['23001868']
NUP153	2	['35288064', '22589187']
KIF13A	1	['35882980']
TRIM38	1	['36092338']
UBD	1	['35728518']
TRIM26	3	['26043685', '33869196', '33649471']
ABCF1	1	['31100412']
MDC1	1	['34025420']
TUBB	3	['25975782', '31482051', '30891079']
FLOT1	2	['23840303', '34115333']
PRRC2A	2	['34881207', '31506425']
CSNK2B	1	['31901862']
NEU1	1	['27602751']
BAG6	1	['30556603']
NELFE	1	['30833661']
C2	1	['29283494']
HLA-DQB1	3	['21633537', '27288300', '33057914']
TAP2	1	['22989262']
RING1	2	['26141041', '29187402']
TAPBP	1	['32559715']
RPS18	2	['29104783', '19175833']
RPS10	2	['19175833', '16820872']
SNRPC	1	['33934562']
SRSF3	4	['35615981', '25132062', '32234894', '34290239']
BYSL	2	['19687802', '31151404']
MED20	1	['35069777']
UBR2	1	['32087767']
PPP2R5D	1	['35836293']
DNPH1	1	['35776891']
XPO5	2	['27000860', '32763246']
CDC5L	2	['26553251', '28387715']
CLIC5	1	['26135398']
MCM3	1	['31208444']
LRRC1	1	['23645086']
ELOVL5	1	['31292513']
PRIM2	4	['34139933', '31506425', '34488769', '35190740']
RAB23	4	['30191377', '17373734', '29191386', '31635804']
CD109	1	['27121053']
MYO6	1	['25703929']
UFL1	1	['33035966']
LIN28B	7	['16971064', '29689270', '25117712', '20827722', '26080928']
ATG5	8	['30907204', '21664058', '31729038', '23242420', '28930552']
FOXO3	6	['27698266', '32368828', '31488102', '27058618', '33312341']
CDC40	1	['27349221']
LAMA4	1	['18084776']
FRK	2	['23267173', '24735922']
HDDC2	1	['23579184']
HINT3	1	['23298258']
ASF1A	3	['30692519', '21987787', '35359370']
ARHGAP18	1	['30510148']
MED23	1	['25684393']
IFNGR1	1	['33667716']
PERP	2	['22241473', '20403333']
BCLAF1	2	['31870774', '30015413']
MTHFD1L	1	['28394261']
ARID1B	2	['27737960', '28415691']
SYNJ2	1	['33641617']
TCP1	1	['24862099']
WTAP	3	['34828353', '31438961', '34634995']
QKI	2	['30760518', '21467216']
THBS2	1	['17202846']
PSMG3	1	['32801875']
INTS1	1	['28458013']
NUDT1	2	['32341205', '29442275']
EIF3B	4	['32100822', '30556540', '35008908', '28715695']
FOXK1	8	['31054270', '29050933', '28551547', '34095464', '32462698']
WIPI2	1	['32323845']
ACTB	3	['31846694', '21577206', '22961449']
C1GALT1	2	['23832667', '25089569']
RPA3	2	['28683444', '30462539']
SCIN	3	['30034938', '32194697', '34561900']
BZW2	4	['30805927', '34335929', '36056860', '34696677']
TRA2A	1	['35669517']
IGF2BP3	3	['26327240', '36030651', '31656043']
CYCS	1	['35654790']
OSBPL3	1	['34971790']
HNRNPA2B1	1	['35529270']
CBX3	2	['35471148', '31375643']
TAX1BP1	4	['33004985', '23621841', '18752864', '16876223']
KBTBD2	1	['29331106']
ANLN	2	['29274368', '23717429']
EPDR1	1	['32935479']
RALA	1	['19822090']
ELMO1	4	['31498334', '30853625', '31324602', '31293644']
YKT6	1	['34396876']
DDX56	1	['36061235']
HUS1	1	['30182378']
SEC61G	1	['33171060']
GRB10	1	['29113314']
PSPH	1	['25793315']
CCT6A	1	['34500119']
CHCHD2	1	['25625293']
NSUN5	2	['36420066', '34744073']
RFC2	1	['34022962']
HIP1	1	['16397407']
YWHAG	1	['34876904']
DTX2	1	['34988028']
PTPN12	3	['29742497', '27075395', '34784010']
CROT	1	['24341743']
SRI	15	['34716295', '28855589', '29963467', '30415518', '6097698']
PEX1	1	['17559150']
BET1	1	['20306668']
PEG10	14	['20460050', '26934961', '25199998', '20084274', '28004118']
PON2	2	['25606379', '30055129']
ASNS	2	['28629319', '23764751']
LMTK2	1	['31395338']
BAIAP2L1	1	['26222696']
TRRAP	1	['31188495']
BUD31	1	['25731616']
CPSF4	1	['34103682']
TRIM4	1	['32368282']
MEPCE	1	['33416148']
GNB2	1	['35730811']
TRIP6	1	['32046874']
TRIM56	1	['33577026']
FIS1	1	['34848680']
SRRT	1	['34406599']
PLOD3	4	['29397868', '29059470', '31811111', '27040643']
ALKBH4	1	['34557360']
CUX1	4	['21654638', '30561038', '24531873', '23347387']
PMPCB	1	['31337603']
PSMC2	3	['33718159', '34413286', '16317774']
SYPL1	1	['28731154']
CBLL1	1	['35223847']
HBP1	1	['25886177']
NRCAM	2	['18602664', '29786110']
LAMB1	1	['35763670']
TES	9	['29199607', '26339343', '35590383', '25893346', '12747756']
WASL	1	['29621773']
ARF5	1	['18400762']
RBM28	1	['31506425']
SND1	8	['30321081', '27238764', '28428278', '22396537', '26323317']
CALU	5	['15048980', '36332549', '22636800', '23532101', '31884109']
IRF5	2	['29079574', '27363262']
NRF1	3	['34763625', '35448958', '36071454']
UBE2H	1	['19234449']
FLNC	1	['27626164']
PODXL	1	['26135398']
MKLN1	16	['33878313', '35579449', '34983308', '33000222', '35138470']
AKR1B10	24	['24656094', '19236911', '30038373', '26948042', '18056116']
EXOC4	1	['25704914']
NUP205	3	['34956967', '31506425', '35751040']
ZC3HAV1	1	['36224658']
CALD1	1	['36230524']
PARP12	1	['30154409']
ZYX	6	['16680155', '35769513', '30094365', '32046874', '31926585']
CUL1	3	['26097587', '20198633', '32576198']
PDIA4	3	['28901494', '31591054', '19016532']
REPIN1	1	['30899593']
ABCF2	1	['31758671']
RHEB	9	['26622727', '29467900', '31157168', '28240051', '32610114']
SLC4A2	1	['32067389']
NUB1	1	['34571823']
UBE3C	2	['28666208', '24425307']
DNAJB6	1	['33865438']
CNOT7	1	['32160402']
VPS37A	1	['33197651']
ASAH1	1	['32616055']
CHMP7	1	['34215297']
ELP3	2	['35220675', '22202459']
ASH2L	2	['31138789', '35149083']
GINS4	1	['33842367']
TACC1	1	['26154152']
MCM4	1	['33716256']
MRPL15	1	['34772924']
TCEA1	1	['30416857']
RB1CC1	1	['35220675']
RPS20	1	['36378050']
CYP7A1	2	['30354296', '23458092']
SDCBP	1	['36120720']
YTHDF3	6	['33829656', '32653519', '35963644', '32631107', '32631113']
TRIM55	1	['30685767']
VCPIP1	1	['35695579']
RRS1	1	['28849112']
SGK3	4	['27602769', '22262416', '30975125', '28849156']
NCOA2	1	['28273073']
RDH10	1	['17218779']
GDAP1	1	['34600458']
STAU2	1	['17211498']
TPD52	1	['26575170']
RIPK2	3	['32641749', '25577277', '24128261']
OTUD6B	1	['32328410']
NBN	2	['24349281', '26202506']
RBM12B	1	['31506425']
WWP1	2	['26506518', '24792179']
INTS8	2	['30881114', '27567667']
RPL30	2	['12733146', '30344796']
STK3	4	['34329475', '26203823', '35816347', '23076869']
YWHAZ	3	['27811373', '29551505', '31298411']
CTHRC1	6	['23922981', '32848510', '34615943', '28901303', '25263696']
ATP6V1C1	2	['33380233', '36105252']
DCAF13	1	['28631558']
UBR5	3	['36224534', '33576531', '32087767']
NUDCD1	1	['30138346']
ENY2	1	['35992857']
MED30	2	['31200735', '35710421']
EIF3H	1	['27340783']
RAD21	3	['33251678', '30698808', '28434945']
ZHX2	7	['17447851', '25195714', '25473899', '31740790', '29752719']
MRPL13	1	['28978646']
ZHX1	2	['27835650', '24064680']
DERL1	2	['32606758', '16914117']
NSMCE2	2	['36126360', '32536822']
TATDN1	1	['31378885']
MTSS1	3	['21909138', '22681717', '27181205']
ASAP1	3	['18400762', '27694689', '31838741']
NDRG1	12	['17316623', '34355586', '24302615', '25335733', '19020710']
AGO2	5	['31941754', '32420319', '23258480', '25937637', '26188282']
GSDMD	3	['34700129', '29273476', '35749514']
FAM83H	1	['28607447']
SCRIB	2	['28460446', '29152770']
PUF60	1	['31186504']
EPPK1	1	['32216563']
NRBP2	2	['27634758', '33816275']
EEF1D	2	['31639400', '35008908']
EXOSC4	1	['24763612']
GPAA1	1	['16642471']
SHARPIN	2	['27941932', '35869046']
PARP10	2	['32060423', '29515234']
BOP1	1	['21520196']
HSF1	12	['26010766', '24130164', '28889000', '25199534', '22009757']
VPS28	1	['15240819']
CPSF1	1	['33748106']
RPL8	3	['36017842', '36062307', '17786358']
C8orf33	2	['29123978', '30138346']
PLEC	9	['18038249', '21469503', '21420381', '25774093', '21144834']
UHRF2	3	['33876395', '34400880', '28004105']
RPS6	42	['24643969', '29467934', '25145583', '32461121', '20335389']
DENND4C	1	['32669971']
SMU1	1	['33618520']
CHMP5	1	['34215297']
APTX	1	['35472308']
NOL6	1	['34561331']
NFX1	2	['30288832', '25724086']
UBE2R2	1	['32835579']
UBAP2	1	['27121050']
CLTA	2	['31442209', '35078458']
TLN1	2	['23886189', '31005556']
EXOSC3	1	['32188736']
SMC5	6	['28368357', '34478763', '35367833', '31600532', '33183998']
TLE1	2	['23175432', '12079511']
UBQLN1	1	['34001851']
GOLM1	9	['31186161', '27569582', '35948172', '36211823', '23838921']
HNRNPK	13	['31429522', '31148184', '35122073', '34741030', '23455382']
SPIN1	1	['31790762']
ANP32B	1	['28486557']
NCBP1	1	['36118897']
COL15A1	1	['26293333']
TEX10	2	['30045663', '31638260']
RNF20	1	['31938414']
RAD23B	1	['22004425']
GNG10	1	['22997493']
PTBP3	2	['35359851', '35979621']
TRIM32	1	['27573002']
DAB2IP	3	['22168621', '31176165', '31776329']
RPL35	1	['8700550']
PPP6C	1	['21481188']
URM1	2	['23118920', '31469428']
CIZ1	2	['26906552', '26515335']
SET	3	['35156535', '26876205', '29627570']
TBC1D13	1	['34821436']
LRRC8A	1	['33894673']
GPR107	1	['31506425']
NUP214	1	['35751040']
MED27	2	['35024242', '35069777']
TSC1	2	['32610114', '30327302']
REXO4	1	['34532121']
CAMSAP1	2	['36212130', '29538313']
TRAF2	2	['28017612', '28521610']
RABL6	2	['34745992', '36187396']
MAN1B1	1	['23940818']
MID1	4	['35004288', '35916211', '35173473', '36092338']
HCCS	4207	['26714598', '20444731', '29484365', '26234626', '32839945']
PIR	4	['30556540', '23376363', '34951109', '10216125']
RBBP7	1	['30637779']
PDHA1	2	['29444744', '30226812']
SMS	6	['25667487', '20861774', '34387685', '17727988', '33226447']
ACOT9	1	['36004563']
APOO	1	['24341743']
EIF2S3	1	['35125080']
MID1IP1	1	['32316188']
USP9X	4	['35390516', '24890815', '29605299', '33767588']
DDX3X	1	['36303180']
CASK	2	['34249726', '34163524']
RBM10	1	['32572914']
USP11	4	['34044068', '32509388', '29545598', '34114341']
UXT	1	['36000398']
FTSJ1	1	['31089132']
RBM3	2	['32976820', '31235426']
PRAF2	1	['30100755']
SMC1A	1	['29988990']
HUWE1	3	['23205112', '36353537', '27247392']
MAGED2	1	['32941982']
UBQLN2	1	['32293796']
MSN	34	['28652738', '36086826', '25149125', '30606519', '24940057']
IGBP1	1	['27769251']
PDZD11	1	['34093661']
KIF4A	4	['28646197', '25998931', '29396392', '31072351']
MED12	3	['28758902', '35069777', '29786110']
ZMYM3	1	['31221981']
NONO	2	['34079086', '31815296']
RPS4X	1	['32292519']
OGT	6	['28347804', '30677218', '34288245', '27060025', '34510715']
ATRX	1	['31551363']
PGK1	3	['28749413', '31222833', '33438023']
CSTF2	1	['35412944']
RPL36A	1	['14752831']
HNRNPH2	1	['32915499']
ACSL4	6	['33340617', '28887439', '21085606', '32286604', '22808264']
WDR44	1	['35753349']
DOCK11	1	['36270602']
UBE2A	2	['29725449', '35210429']
SLC25A5	1	['19140237']
UPF3B	1	['36194583']
NKAP	2	['31305121', '35963644']
CUL4B	1	['25430888']
GLUD2	1	['35430532']
OCRL	1	['22528125']
IGSF1	1	['15735714']
RAP2C	1	['32801783']
MBNL3	1	['28553938']
STAG2	2	['28302680', '32427495']
HPRT1	7	['31497742', '34841291', '19200351', '26136865', '24440974']
PHF6	2	['31329335', '31186809']
RBMX	2	['33294259', '36287187']
FMR1	1	['24092663']
HMGB3	2	['30343649', '30166860']
CETN2	2	['35205612', '18032378']
DUSP9	3	['34795217', '34278178', '24128261']
BCAP31	2	['33363167', '27040643']
ABCD1	2	['23437103', '34798303']
HCFC1	1	['19292868']
IDH3G	1	['36324575']
EMD	1	['34734530']
ATP6AP1	1	['36313717']
LAGE3	2	['34837962', '32945386']
DKC1	2	['29672884', '22912812']
VBP1	1	['18315953']
FUNDC2	1	['35710796']
VAMP7	1	['34088337']
RPL10	2	['34398005', '16820872']
TAZ	76	['32217697', '34464659', '30717258', '26315112', '25650113']
RPL13	2	['34665400', '28978646']
SEPTIN2	1	['30444001']
VASN	2	['25826090', '29725267']
PDSS2	4	['29967258', '25780306', '25189544', '33064899']
VIRMA	1	['35223847']
DNAAF5	1	['36276075']
OTUD4	1	['32184655']
JCAD	1	['28775168']
CLDN3	1	['25277196']
SYNPO	1	['32278815']
SYAP1	1	['12549212']
LGALS9	18	['22938412', '24169278', '29316949', '25823465', '28618039']
SMAD1	1	['27027434']
PGAM1	1	['20403181']
ITIH2	1	['33327311']
ING1	2	['18450387', '19085961']
CFDP1	1	['35861040']
TOMM70	1	['34733329']
OTULIN	1	['32231246']
CELF1	1	['33667514']
TUT1	1	['34110104']
LRSAM1	1	['31592239']
DHRS3	1	['27000824']
WDFY3	2	['36093824', '30037433']
PEX13	1	['25119594']
CLDN1	2	['28342862', '28651932']
NAXE	1	['33932069']
FMNL2	2	['21496865', '34257650']
KALRN	1	['35763041']
MRPL23	1	['32592379']
SELENOM	3	['33133596', '25578973', '24332979']
GLMP	1	['34158256']
UQCC3	1	['33147459']
HLA-F	1469	['25435979', '22015712', '35602293', '31759968', '9557441']
HLA-E	1	['21744989']
HLA-C	1	['19326408']
DYNLL2	1	['31698564']
FDX2	2	['36313717', '28747430']
CHMP4A	4	['34215297', '35309514', '36071875', '36267972']
MICAL3	1	['33819263']
SEPTIN9	6	['34684276', '33931320', '36348665', '32140662', '25645722']
MYADM	1	['18715028']
PLXNB2	1	['36123506']
H1-0	1	['1747124']
ANKRD46	1	['25550434']
WWOX	11	['20510001', '32931356', '18620777', '23030478', '28426730']
RAB11B	2	['35596159', '18851785']
CIB1	1	['21857112']
NR2F2	1	['26744170']
NPRL3	1	['36321403']
MPG	4	['32979993', '27896668', '31483925', '29463369']
TSC2	3	['32610114', '25724664', '30327302']
ELOB	4	['35995846', '32328410', '12559969', '16007195']
TBL1X	2	['26386862', '25491321']
INTS6	1	['28899352']
ACP5	1	['23604121']
RABAC1	1	['30100755']
SH2D4A	2	['24315626', '27311882']
MCAT	2	['36387069', '33974545']
RPL3	1	['36378050']
SGK2	1	['28639896']
NFATC2	5	['33023539', '33323975', '28624623', '29603380', '27458175']
CTSZ	1	['21966391']
SEC23A	1	['24135722']
ZC3H14	1	['30371740']
UBE2D3	2	['31933962', '31844595']
OSBP	4	['34971790', '31173207', '31695245', '31379749']
ERBIN	1	['28192186']
MAN1A1	2	['29404456', '25232831']
MEST	1	['23229728']
TSPAN13	1	['35277124']
LSR	3	['35586495', '30166568', '32784077']
GSDME	9	['31637008', '32963939', '34731088', '34350183', '35242200']
BAG1	1	['15994756']
PFN1	2	['30638858', '27494863']
FAM20A	2	['34488748', '33371894']
TAB2	1	['24498425']
WDR18	1	['31691159']
WAPL	1	['30698808']
ELAC2	1	['29209123']
NFIX	1	['29472529']
TMEM176A	1	['30400968']
MRE11	7	['18956751', '30538294', '25128695', '24349281', '20974981']
TFB1M	1	['34825289']
ABHD5	2	['35979251', '32383295']
B4GALT1	2	['35267641', '24829571']
NID2	3	['21815147', '22024355', '22681909']
HADHA	1	['32033570']
ALKBH5	4	['35982895', '32772918', '34112124', '33288560']
MPP5	1	['23076869']
EPN2	1	['31562977']
PRKACA	6	['31676785', '27027723', '24578576', '27029710', '33692454']
TOLLIP	2	['35434373', '33865438']
TIGAR	2	['23817040', '34369624']
NRDC	1	['28207963']
RAP1GAP	1	['35816347']
SP110	2	['35653238', '29046350']
NPL	2	['16407824', '23977005']
MTO1	1	['31148365']
VARS2	1	['25404243']
NDUFAF1	1	['22065898']
STX17	1	['15956034']
WBP2	1	['31706018']
MATN2	3	['18386166', '19949268', '23996677']
CTNNBL1	1	['34016142']
ACP2	1	['20642484']
TUT4	3	['33975917', '26080928', '34110104']
CCNH	6	['31164957', '22655088', '31930082', '21478145', '31076964']
RPS15A	2	['24334120', '29242604']
LARS1	1	['34324497']
NUMB	3	['24770339', '26058814', '27106262']
RPL11	1	['29702115']
CGN	2	['36288287', '28214891']
CEP131	1	['28694105']
GRB7	1	['17634422']
MINK1	1	['33818013']
SCYL1	1	['22570270']
CTDSP1	1	['22210897']
SEPTIN11	1	['20419844']
USO1	1	['34293111']
PARP9	1	['32574393']
FTO	4	['32154934', '33288560', '33713148', '33783988']
MYG1	1	['35210216']
PTPA	1	['11545412']
RAB14	2	['31175290', '33777195']
PROX1	10	['22982861', '29934628', '28646551', '17062673', '22023334']
TRIM25	7	['32196840', '31953436', '29654742', '31186535', '28861931']
CAAP1	1	['34018363']
TGFBI	4	['35574828', '28178326', '35265561', '35476028']
KIAA1217	1	['35008530']
PLXDC2	2	['32202949', '31271701']
CPEB4	2	['27158894', '23145039']
GNAI2	1	['20054866']
P3H1	2	['36339646', '32951492']
NID1	4	['36408877', '33173740', '35273916', '21731504']
DARS1	1	['34596006']
HDLBP	1	['36122630']
CD68	2	['28656201', '23555776']
FXR2	1	['34135394']
POMT1	1	['11162531']
LRRC47	1	['35065633']
NECTIN2	2	['34140495', '30082483']
PUDP	1	['35350563']
SDC4	5	['33990545', '28993096', '9711537', '19632304', '17259344']
ATG101	1	['36302799']
TRAP1	3	['27070090', '27216192', '23462207']
RREB1	1	['16115921']

## Sheet: Table S6
Supplementary Table S6 | Classified proteins without drugs and not reported.
Protein Name
MRPL20
ATAD3B
GNB1
PUSL1
ARHGEF16
NOL9
TMEM201
EXOSC10
FBXO6
EFHD2
PLEKHM2
FBLIM1
MRTO4
EMC1
MUL1
HP1BP3
LYPLA2
CLIC4
HMGN2
NUDC
SH3BGRL3
PPP1R8
DNAJC8
MED18
EYA3
RCC1
SNRNP40
KPNA6
PEF1
TXLNA
PUM1
PHC2
TRAPPC3
MAP7D1
THRAP3
MRPS15
KIAA0319L
NCDN
FHL3
RRAGC
TRIT1
ZMPSTE24
IPO13
DPH2
DMAP1
EIF2B3
TOE1
POMGNT1
KTI12
BTF3L4
COA7
PRPF38A
CC2D1B
MAGOH
NDC1
YIPF1
HSPB11
LRRC42
PARS2
TTC4
USP24
DOCK7
MIER1
LRRC40
RABGGTB
PIGK
HS2ST1
GBP2
ZNF326
LRRC8C
RPAP2
FNBP1L
DNTTIP2
CNN3
TMED5
PTBP2
SNX7
FRRS1
SLC25A24
STXBP3
PRPF38B
WDR77
RSBN1
BCAS2
PTGFRN
GDAP2
PEX11B
POLR3C
ACP6
ANP32E
MRPS21
RPRD2
TARS2
GOLPH3L
SNAPIN
SLC27A3
GATAD2B
INTS3
RAB13
POGZ
PBXIP1
ZBTB7B
KRTCAP2
LAMTOR2
PMF1
CHTOP
DUSP23
DCAF8
PEX19
MSTO1
DUSP12
TOMM40L
NOS1AP
C1orf226
TADA1
TMCO1
GPR161
SFT2D2
DCAF6
KIFAP3
GORAB
PRRC2C
RC3H1
MRPS14
FAM20B
TOR3A
RALGPS2
TOR1AIP1
TOR1AIP2
TSEN15
TRMT1L
IVNS1ABP
DDX59
LMOD1
ARL8A
PTPN7
IPO9
CYB5R1
ATP2B4
PLEKHA6
ZC3H11A
EIF2D
IRF6
DIEXF
LPGAT1
INTS7
NSL1
TATDN3
ANGEL2
KCTD3
LYPLAL1
SLC30A10
BPNT1
IARS2
RAB3GAP2
AIDA
BROX
DEGS1
TP53BP2
NVL
LBR
SDE2
RAB4A
NUP133
TAF5L
COG2
ARV1
TTC13
EXOC8
TSNAX
NTPCR
IRF2BP2
TBCE
RBM34
GGPS1
CEP170
HEATR1
COX20
CNST
SCCPDH
SH3BP5L
AHCTF1
LARP4B
WDR37
IDI1
PITRM1
UPF2
ANKRD16
NMT2
RPP38
PRPF18
DNAJC1
YME1L1
MPP7
MTPAP
ARHGAP12
ZNF22
RASSF4
CSTF2T
PHYHIPL
RUFY2
DDX50
DDX21
SUPV3L1
VPS26A
HKDC1
AIFM2
TYSND1
SAR1A
LRRC20
PALD1
SLC29A3
ASCC1
CHCHD1
DNAJC9
MRPS16
AP3M1
CAMK2G
PPP3CB
POLR3A
MMRN2
STAMBPL1
RPP30
EXOC6
NOC3L
TM9SF3
EXOSC1
PI4K2A
MMS19
COX15
BLOC1S2
NPM3
MRPL43
DPCD
HPS6
GBF1
ACTR1A
PDCD11
XPNPEP1
SHOC2
FAM160B1
PDZD8
CACUL1
MCMBP
SEC23IP
TIAL1
WDR11
PLEKHA1
BET1L
PSMD13
RNH1
RPLP2
MOB2
TSSC4
RHOG
NAP1L4
NUP98
MRPL17
EIF3F
TAF10
TMEM9B
TMEM41B
SWAP70
COPB1
NUCB2
RPS13
SERGEF
UEVLD
METTL15
EIF3M
TCP11L1
CSTF3
APIP
COMMD9
PEX16
DGKZ
NUP160
FNBP4
RTN4RL2
TIMM10
ZDHHC5
PATL1
MRPL16
VPS37C
TMEM109
TMX2
TMEM258
UBXN1
TTC9C
TAF6L
TMEM179B
GANAB
STX5
INTS5
HNRNPUL2
WDR74
SLC22A9
ATL3
MARK2
PPP1R14B
TRPT1
SNX15
NAALADL1
DPF2
FRMD8
FAU
MRPL49
ZFPL1
VPS51
AP5B1
C11orf68
FIBP
EIF1AD
PACS1
MRPL11
RBM4B
YIF1A
CORO1B
UNC93B1
ALDH3B1
PPP6R3
RNF121
NADSYN1
PPFIA1
MRPL48
RAB6A
PAAF1
PGM2L1
CLNS1A
ALG8
NARS2
RAB30
INTS4
CHORDC1
PICALM
PANX1
CWC15
DCUN1D5
AASDHPPT
REXO2
PAFAH1B2
MPZL2
UBE4A
PHLDB1
VPS11
ARCN1
RPS25
PUS3
TMEM45B
FAM118B
VPS26B
DCP1B
C12orf4
MRPL51
NCAPD2
C12orf57
NECAP1
MAGOHB
DDX47
WBP11
PYROXD1
RECQL
ETNK1
C2CD5
MRPS35
IPO8
ERGIC2
CCDC91
DENND5B
YARS2
SLC2A13
KIF21A
ANO6
RPAP3
ADCY6
LIMA1
DIP2B
MFSD5
CALCOCO1
CBX5
RAB5B
RPS26
ORMDL2
ESYT1
NABP2
BLOC1S1
SMARCC2
NACA
PIP4K2C
TSFM
OS9
LEMD3
LLPH
RAB3IP
KRR1
ATP2B1
NUDT4
MRPL42
PPP1R12A
C12orf29
SNRPF
VEZT
NEDD1
IKBIP
UHRF1BP1L
SCYL2
UTP20
ARL1
NFYB
ALDH1L2
APPL2
PWP1
ISCU
SSH1
ALKBH2
GLTP
UBE3B
ANKRD13A
GIT2
GPN3
TRAFD1
NAA25
ATXN2
OAS3
HECTD4
PLBD2
RFC5
SUDS3
PRKAB1
GATC
UNC119B
TMEM120B
VPS33A
PSMD9
ZCCHC8
HIP1R
RILPL1
SBNO1
GTF2H3
ARL6IP4
BRI3BP
SFSWAP
NOC4L
DDX51
ANKLE2
SAP18
ZDHHC20
MTMR6
POMP
GOLGA3
MTIF3
PDS5B
COG6
EXOSC8
WBP4
MTRF1
NAA16
GPALPP1
LRCH1
SPRYD7
RNASEH2B
VPS36
TDRD3
RBM26
IPO5
TM9SF2
UBAC2
DOCK9
TUBGCP3
MCF2L
PCID2
CHAMP1
CDC16
TTC5
OSGEP
RNASE1
METTL17
SUPT16H
TOX4
ABHD4
OXA1L
ARHGEF40
NGDN
HAUS4
AP1G2
PABPN1
EMC9
NOP9
STXBP6
KHNYN
PSME2
SCFD1
SNX6
SRP54
HEATR5A
IPO4
TM9SF1
GEMIN2
RALGAPA1
FAM177A1
FKBP3
NEMF
RPS29
TMX1
MAP4K5
PSMC6
WDHD1
NAA30
EXOC5
AP5M1
RTN1
ACTR10
DHRS7
MNAT1
TRMT5
WDR89
ATP6V1D
ZFYVE26
EXD2
SLC39A9
SIPA1L1
PAPLN
ISCA2
YLPM1
EIF2B2
ADCK1
GTF2A1
SEL1L
SLIRP
SNW1
VIPAS39
PSMC1
NRDE2
CPSF2
TRIP11
GOLGA5
ITPK1
UBR7
PAPOLA
PPP2R5C
RCOR1
CDC42BPB
PPP1R13B
CRIP2
KLC1
PACS2
CYFIP1
EMC7
AVEN
EMC4
AQR
DPH6
FAM98B
RPUSD2
VPS18
RTF1
RPAP1
EHD4
VPS39
LRRC57
TMEM62
MFAP1
TUBGCP4
TMEM87A
HYPK
BLOC1S6
COPS2
SPPL2A
TNFAIP8L3
LYSMD2
LEO1
DMXL2
MYO5C
RSL24D1
SLTM
RAB8B
VPS13C
USP3
HERC1
TRIP4
PLEKHO2
MTFMT
SPG21
DENND4A
CLN6
TLE3
ADPGK
NEO1
NPTN
SCAMP2
EDC3
SNUPN
PEAK1
IREB2
WDR61
ZFAND6
MORF4L1
ZNF592
MRPS11
GDPGP1
MAN2A2
UNC45A
WASH3P
MRPL28
RHOT2
CHTF18
TSR3
MRPS34
NME3
RNPS1
FLYWCH2
AMDHD2
THOC6
ADCY9
NUDT16L1
PAM16
ALG1
NAGPA
NUBP1
CLEC16A
RSL1D1
CPPED1
PARN
NOMO1
NDE1
NTAN1
NOMO2
KNOP1
ACSM1
POLR3E
COG7
DCTN5
GGA2
UBFD1
RBBP6
NSMCE1
GTF3C1
ARHGAP17
XPO6
NFATC2IP
RABEP2
ATXN2L
TAOK2
HIRIP3
PPP4C
CD2BP2
TBC1D10B
DCTPP1
PAGR1
ZNF768
STX4
ITGAX
N4BP1
HEATR3
OGFOD1
CPNE2
ARL2BP
RSPRY1
KATNB1
GINS3
TPPP3
ATP6V0D1
EDC4
NUTF2
NIP7
COG4
PDPR
VAC14
DDX28
IST1
PSMD7
GLG1
BCAR1
MPHOSPH6
HSBP1
HSDL1
KLHDC4
ZC3H18
CTU2
EMC8
CHMP1A
TUBB3
TIMM22
MYO1C
OVCA2
TAX1BP3
TSR1
PELP1
MIS12
PHF23
TRAPPC1
RANGRF
MED9
TOM1L2
LLGL1
TOP3A
TVP23B
ERAL1
SUPT6H
NUFIP2
CRLF3
COPRS
UTP6
RHOT1
PSMD11
ZNF830
SLFN5
NLE1
TAF15
AP2B1
RFFL
MRM1
SYNRG
MRPL45
PSMB3
PIP4K2B
PSMD3
EIF1
DNAJC7
VPS25
ATP6V0A1
COA3
IFI35
AARSD1
LSM12
TMUB2
CCDC43
UBTF
GPATCH8
GOSR2
SNX11
SNF8
CALCOCO2
PPP1R9B
MRPL27
LRRC59
UTP18
LUC7L3
SCPEP1
COX11
GDPD1
SMG8
SUPT4H1
HEATR6
RNFT1
USP32
INTS2
BCAS3
DCAF7
SMARCD2
PTRH2
FTSJ3
PSMC5
TEX2
STRADA
CCDC47
DDX42
PITPNC1
NOL11
CDC42EP4
RPL38
COG1
TMEM104
CASKIN2
NUP85
MRPS7
MRPL38
UNK
SRP68
EXOC7
SEC14L1
SYNGR2
SAP30BP
RECQL5
CYTH1
SLC26A11
CHMP6
SLC38A10
MRPL12
NPLOC4
DUS1L
GPS1
FN3KRP
WDR45B
OGFOD3
SMCHD1
MYL12A
NAPG
SEH1L
PSMG2
FAM210A
ABHD3
TTC39C
OSBPL1A
TRAPPC8
MAPRE2
ZNF24
C18orf25
IER3IP1
DYM
RPL17
CXXC1
TXNL1
TIMM21
CTDP1
ATP9B
TXNL4A
MISP
POLRMT
SCAMP4
C19orf25
AP3D1
SF3A2
GIPC3
APBA3
DUS3L
MLLT1
SAFB2
SAFB
GTF2F1
ARHGEF18
XAB2
EVI5L
LRRC8E
TIMM44
UBL5
FBXL12
RAVER1
GPR108
MRPL4
KRI1
QTRT1
DOCK6
FARSA
GADD45GIP1
RAD23A
STX10
TRMT1
GIPC1
CYP4F22
AKAP8
AKAP8L
AP1M1
USE1
DDA1
GTPBP3
COLGALT1
BABAM1
CCDC124
RPL18A
CHERP
SLC35E1
MAST3
MYO9B
KXD1
TMEM161A
NR2C2AP
SUGP2
MAU2
ATP13A1
POP4
ANKRD27
LSM14A
RBM42
HAUS5
ALKBH6
TBCB
POLR2I
PSMD8
ZFP30
TIMM50
SUPT5H
FAM98C
RPS19
SMG9
BCAM
TOMM40
CCDC97
CLPTM1
QPCTL
PPP1R13L
EML2
BLOC1S3
IRF2BP1
NOVA2
CCDC61
SYMPK
RTN2
AP2S1
PRKD2
TMEM160
ARHGAP35
CCDC9
ZC3H4
KDELR1
RPL18
GRWD1
SCAF1
AP2A1
PIH1D1
MYH14
TSEN34
CNOT3
PRPF31
LENG8
RDH13
PPP1R12C
PPP6R1
ZNF787
TRAPPC12
IAH1
RDH14
ITSN2
SLC35F6
TMEM214
CGREF1
NRBP1
IFT172
ZNF512
GPN1
SLC4A1AP
SUPT7L
WDR43
YPEL5
TRMT61B
MRPL33
SPAST
YIPF4
SLC30A6
TTC27
FAM98A
HNRNPLL
GEMIN6
ATL2
SRSF7
CEBPZ
NDUFAF7
SRBD1
CRIPT
PPP1R21
CHAC2
ERLEC1
TTC7A
PNPT1
LGALSL
VPS54
AFTPH
WDR92
NFU1
SNRPG
FAM136A
MPHOSPH10
EXOC6B
TPRKB
STAMBP
BOLA3
MRPL53
MRPL19
KCMF1
DCTN1
TGOLN2
PTCD3
SNRNP200
TMEM131
PDCL3
RNF149
MRPL30
RPL31
MRPS9
C2orf49
NCK2
GCC2
ANAPC1
TMEM87B
POLR1B
IWS1
POLR2D
WDR33
SFT2D3
SAP130
UGGT1
MZT2A
CCNT2
RAB3GAP1
UBXN4
ORC4
STAM2
PRPF40A
PKP4
IFIH1
TTC21B
FASTKD1
PPIG
GORASP2
DYNC1I2
CIR1
SESTD1
CWC22
DNAJC10
NUP35
COL5A2
WDR75
OSGEPL1
GTF3C3
COQ10B
MARS2
C2orf69
NIF3L1
FASTKD2
CCNYL1
RPL37A
AAMP
PNKD
DNAJB2
STK11IP
FARSB
MRPL44
WDFY1
AGFG1
USP40
GIGYF2
COPS8
LRRFIP1
ILKAP
PPP1R7
ZCCHC3
FASTKD5
VPS16
NSFL1C
C20orf27
AP5S1
ATRN
CDS2
GPCPD1
FERMT1
TMX4
NDUFAF5
DSTN
KIF16B
DTD1
POLR3F
SEC23B
MGME1
CRNKL1
RALGAPA2
CD93
APMAP
ABHD12
PDRG1
TM9SF4
CDK5RAP1
PXMP4
DYNLRB1
UQCC1
AAR2
TTI1
ACTR5
RALGAPB
PIGT
SYS1
PCIF1
TP53RK
ELMO2
ARFGEF2
PARD6B
UBE2V1
RBM39
ADNP
ATP9A
CSTF1
NELFCD
STX16
NPEPL1
LSM14B
MTG2
GID8
HELZ2
DIDO1
ARFGAP1
TPD52L2
ZNF512B
USP25
ARFRP1
SCAF4
URB1
PAXBP1
PSMG1
U2AF1
RRP1B
RRP1
PWP2
TRAPPC10
PTTG1IP
FAM207A
CRYZL1
YBEY
DIP2A
PEX26
GNB1L
MRPL40
KLHL22
TRMT2A
PPIL2
TOP3B
SNAP29
TFIP11
SNRPD3
CCDC117
PITPNB
AP1B1
SPECC1L
ASCC2
MTFP1
RTCB
FBXO7
HMGXB4
TOM1
IFT27
CDC42EP1
MICALL1
PICK1
EIF4ENIF1
PISD
TOMM22
MIEF1
SLC25A17
ST13
CCDC134
TTLL12
ARFGAP3
PACSIN2
NUP50
ATXN10
TBC1D22A
TRABD
NCAPH2
PPP6R2
TRNT1
SUMF1
SETMAR
ARL8B
MTMR14
CRELD1
BRK1
EMC3
SEC13
ATP2B2
TAMM41
RPL32
MKRN2
IQSEC1
NUP210
TMEM43
LSM3
TADA3
RPUSD3
CAPN7
MRPS25
DPH3
ANKRD28
UBE2E1
TBC1D5
CMC1
STT3B
NGLY1
SLC4A7
CRTAP
EPM2AIP1
TMPPE
CLASP2
LRRFIP2
GOLGA4
EXOG
EIF1B
GORASP1
EXOSC7
LARS2
FYCO1
SACM1L
NBEAL2
DHX30
NME6
CCDC51
NCKIPSD
QRICH1
USP19
IP6K1
TMEM115
CYB561D2
RRP9
ARIH2
WDR6
NDUFAF3
RPL29
TEX264
WDR82
RFT1
IL17RB
PDE12
ARF4
GMPPB
THOC7
PSMD6
ARL6IP5
TMF1
PPP4R2
CHMP2B
CGGBP1
C3orf38
CLDND1
CMSS1
TBC1D23
PCNP
NAA50
POGLUT1
ADPRH
TIMMDC1
LRRC58
GTF2E1
DTX3L
SEC22A
SNX4
HMCES
COPG1
MRPL3
DNAJC13
CDV3
ATP2C1
DBR1
MRPS22
RASA2
PLS1
XRN1
U2SURP
MBNL1
HPS3
SSR3
GFM1
MFSD1
RSRC1
PPM1L
NMD3
GOLIM4
PHC3
NCEH1
MRPL47
DCUN1D1
ATP11B
PARL
FXR1
VPS8
TRA2B
EIF4A2
ATP13A3
LSG1
ACAP2
EIF2B5
ABCF3
ALG3
POLR2H
PCYT1A
FYTTD1
LRCH3
PIGG
MAEA
NELFA
MFSD10
NOP14
LRPAP1
ADD1
STX18
BLOC1S4
MRFAP1
BOD1L1
ANAPC4
PGM2
TBC1D1
FAM114A1
UBE2K
TMEM33
GNPDA2
SLAIN2
NFXL1
SCFD2
FRYL
EXOC1
SRP72
PAICS
NOA1
TMEM165
ANKRD17
SDAD1
MRPL1
HNRNPDL
HNRNPD
COPS4
SEC31A
LAMTOR3
GSTCD
AIMP1
UGT8
EXOSC9
SPATA5
NAA15
CLGN
SCOC
ELMOD2
LSM6
TMEM184C
ANAPC10
ARFIP1
LRBA
TMA16
PALLD
TRAPPC11
FRG1
EXOC3
ZNF622
C5orf22
SUB1
DNAJC21
LMBRD2
WDR70
C5orf51
FBXO4
MRPS30
PELO
SNX18
ARL15
DHX29
ELOVL7
NDUFAF2
CWC27
IPO11
DIMT1
PPWD1
TRAPPC13
SLC30A5
SREK1
MARVELD2
MRPS27
FCHO2
UTP15
BTF3
FAM169A
ARHGEF28
GFM2
WDR41
MTX3
SERINC5
ZFYVE16
TMEM167A
LYSMD3
TTC37
FAM174A
PJA2
PPIP5K2
WDR36
TMED7
AP3S1
DMXL1
SRFBP1
SRP19
SNX2
PPIC
PHAX
PRRC1
LYRM7
RAPGEF6
SHROOM1
AFF4
CDKN2AIPNL
SEC24A
TXNDC15
DDX46
HNRNPA0
PAIP2
PURA
CYSTM1
TAF7
IK
SIL1
WDR55
HARS2
ZMAT2
ARHGAP26
DIAPH1
TCERG1
PCYOX1L
RBM22
DCTN4
SAP30L
ATOX1
FAM114A2
GEMIN5
MRPL22
CNOT8
UBLCP1
CLINT1
NUDCD2
PANK3
UBTD2
RPL26L1
THOC3
HIGD2A
NOP16
ZNF346
B4GALT7
EXOC2
WRNIP1
SERPINB6
RPP40
PSMG4
RIOK1
PAK1IP1
BLOC1S5
NOL7
RANBP9
TBC1D9B
CDKAL1
BTN2A1
PPP1R11
GNL1
PPP1R18
MRPS18B
DHX16
RPP21
GTF2H4
C6orf47
DDAH2
ABHD16A
LSM2
DDX39B
SKIV2L
PBX2
SLC39A7
WDR46
RGL2
PFDN6
HLA-DMB
HLA-DMA
PHF1
CUTA
UQCC2
LEMD2
VPS52
RPL10A
MAPK13
PPIL1
C6orf89
CMTR1
SAYSD1
MRPS10
TAF8
TBCC
TOMM6
RPL7L1
PEX6
MEA1
TJAP1
MAD2L1BP
MRPS18A
MRPL2
POLR1C
YIPF3
MRPL14
TMEM63B
NFKBIE
SLC35B2
AARS2
ENPP4
CD2AP
ZNF451
BAG2
SMAP1
PHF3
COL12A1
CYB5R4
IBTK
PGM3
RARS2
ORC3
RNGTT
PM20D2
UBE2J1
SNX14
SYNCRIP
NDUFAF4
ASCC3
QRSL1
SNX3
MICAL1
RPF2
RWDD1
GOPC
NCOA7
MOXD1
STX7
TBPL1
VNN2
HBS1L
PTPRK
VTA1
SF3B5
LTV1
PPIL4
UTRN
NUP43
MTRF1L
SCAF8
TMEM181
MRPL18
PSMB1
FAM120B
C7orf50
BRAT1
SNX8
AP5Z1
FBXL18
SUN1
GET4
CCZ1
ZNF316
TMEM106B
ANKMY2
CCDC126
MPP6
MALSU1
SCRN1
FKBP14
LSM5
GGCT
HERPUD2
AVL9
NT5C3A
FKBP9
VPS41
C7orf25
COA1
MRPS24
NUDCD3
TMED4
ZMIZ2
PURB
DBNL
TBRG4
TNS3
LANCL2
MRPS17
SUMF2
RABGEF1
SBDS
TYW1
BCL7B
BAZ1B
TBL2
ABHD11
EIF4H
GTF2I
RHBDD2
POM121C
MDH2
RSBN1L
SLC25A40
GTPBP10
KRIT1
TECPR1
ARPC1B
PDAP1
PTCD1
COPS6
AGFG2
LAMTOR4
TAF6
CNPY4
POP7
GIGYF1
AP1S1
SLC12A9
LRWD1
ARMC10
ORC5
DNAJC2
PUS7
RINT1
RASA4
BCAP29
COG5
PNPLA8
TMEM168
DOCK4
CAPZA2
FAM3C
GCC1
METTL2B
TNPO3
AHCYL2
ZC3HC1
TMEM209
COPG2
CEP41
WDR91
CNOT4
UBN2
MRPS33
SSBP1
ARHGEF35
ARHGEF5
AGAP3
ACTR3B
PAXIP1
RBM33
NOM1
ESYT2
ERI1
ATP6V1B2
XPO7
REEP4
POLR3D
PCM1
CCAR2
INTS9
GTF2E2
TTI2
MAK16
DDHD2
AP3M2
HOOK3
ATP6V1H
LYPLA1
TMEM68
TGS1
NSMAF
RAB2A
ARMC1
MTFR1
LACTB2
TRAM1
ARFGEF1
RPL7
TMEM70
MRPS28
PAG1
IMPA1
ZFAND1
PDP1
DPY19L4
CPNE3
RMDN1
PLEKHF2
PTDSS1
POP1
NDUFAF6
SPAG1
OXR1
EMC2
EIF3E
MAL2
SNTB1
TMEM65
FAM91A1
KHDRBS3
CHRAC1
TRAPPC9
THEM6
MROH1
CYHR1
ADCK5
LRRC14
CBWD1
PLGRKT
ERMP1
RRAGA
FOCAD
PLAA
IFT74
DNAJA1
NUDT2
DCTN3
UBAP1
PIGO
RGP1
DCAF10
PTAR1
RFK
C9orf64
NAA35
ISCA1
FAM120A
TDRD7
CORO2A
NANS
ALG2
SEC61B
ERP44
MRPL50
TMEM38B
CTNNAL1
SNX30
PRPF4
FKBP15
POLE3
ATP6V1G1
PSMD5
MRRF
RABGAP1
STRBP
RABEPK
GOLGA1
RPL12
GAPVD1
PTRH1
PTGES2
GOLGA2
GLE1
SPTAN1
NUP188
SH3GLB2
FNBP1
FUBP3
EXOSC2
RAPGEF1
DDX31
GTF3C4
GTF3C5
SURF6
SETX
SURF2
SURF4
RPL7A
QSOX2
GPSM1
DNLZ
SEC16A
PHPT1
NELFB
TUBB4B
SLC25A6
GEMIN8
MOSPD2
AP1S2
CTPS2
TXLNG
SH3KBP1
CXorf38
ATP6AP2
MED14
DYNLT3
SLC35A2
TIMM17B
PQBP1
GRIPAP1
GPKOW
WDR45
FAM120C
TSR2
GNL3L
PAGE2B
LAS1L
YIPF6
SNX12
PIN4
UPRT
ABCB7
PBDC1
TAF9B
DIAPH2
TCEAL4
MORF4L2
TBC1D8B
ATG4A
PLS3
NKRF
RNF113A
C1GALT1C1
MCTS1
CT47A1
THOC2
SMARCA1
UTP14A
MMGT1
SLC9A6
HTATSF1
SSR4
GDI1
UBL4A
FAM50A
IKBKG
FAM3A
F8A1
BRCC3
NAA10
TSPAN6
KATNAL2
MARS1
TEPSIN
MTMR10
GOLM2
LMBRD1
CNNM3
HID1
MRPL58
HDGFL2
ZNF598
SEPTIN8
WASHC5
TASOR
RPP25L
BORCS5
PIP4P1
ABTB2
BORCS7
PLEKHF1
HGSNAT
ABRAXAS2
RPL36AL
MFSD4B
RNASEH2C
SNX33
ZNRD2
QARS1
PSME3IP1
MANEA
WASHC2C
MICOS13
SUGCT
PRPF8
GON7
NINJ2
SLC30A1
HARS1
PYM1
RIOX2
RPS9
ZFP36L2
TMEM263
NCAPD3
QTRT2
FLCN
PLCL2
ELOC
MRPL39
CYRIB
NIPSNAP2
LUC7L2
ARMT1
OTULINL
ARFGAP2
HIKESHI
LIN7C
SURF1
CZIB
LARP4
RPL26
EMC10
APBB2
PRXL2B
BABAM2
BAG4
CFAP298
GPAT4
COG8
CEP43
RBMXL1
C1QTNF5
SPOUT1
NAGA
KIFBP
TCAF1
JPT2
DNAJC19
PLPP6
VARS1
PPP1R10
CCPG1
CORO7
DENND11
TRAPPC2B
NCBP2AS2
HGH1
APOC2
ARPIN
SLC10A5
GLRX5
H2BC4
IBA57
SEPTIN5
H1-10
GPC6
SRPRA
COA5
ERICH5
CAVIN1
ANAPC2
PDXDC1
STAP2
CYBC1
TUFM
GTPBP6
MYO18A
BORCS6
ILRUN
NHLRC2
JPT1
PIK3R4
KIAA1671
CYRIA
ERO1A
STYX
HELZ
GET3
GSTK1
TMLHE
SEPTIN10
MRTFB
ARAP1
NSMCE3
TARS3
PLCD1
SHTN1
POFUT2
H1-2
POLR2C
WDR13
CLN5
MGRN1
TLE5
NAPA
PLD3
NUMBL
YJU2
DMAC2
BPNT2
DNAJC17
NFKBIB
GFUS
PYCR3
CYB5R3
EIF3L
SNU13
ZC3H7B
SYNGR1
WASHC2A
POLR2E
AP4S1
PRORP
PPP4R3A
CARS1
ITFG2
ZPR1
FOXRED1
TARS1
SERINC1
SASH1
MRPL32
EDF1
POLD2
RASIP1
GARS1
POLR1F
H2AZ2
NUP88
ALDOC
YWHAE
TASOR2
HPF1
RIPOR1
MTREX
ADSS2
KARS1
PLPP1
NGEF
INTS13
EPN1
EEF1AKNMT
ALS2
POLDIP2
VPS50
GCFC2
RTF2
SARS1
EIPR1
RNASET2
ELOA
GLT8D1
ERO1B
RTRAF
BZW1
AK6
HECTD1
GMIP
GCN1
GNPTG
AARS1
BUD23
CLASP1
NCBP3
HDHD5
[truncated: 83 more rows]

## Sheet: Table S7
Supplementary Table S7 | Detailed information for the drugs purchased and tested in this study.
Drug Name	CAS	Target	Source	Company	Catalog No.
Plazomicin	1154757-24-0	MRM2	DEP	Not available	/
Erenumab	1582205-90-0	CALCRL	DEP	Not available	/
LY2090314	603288-22-8	GSK3A	DEP	CSN	CSN18355
Branaplam	1562338-42-4	SMN1	DEP	MCE	HY-19620
Cilastatin	82009-34-5	DPEP1	DEP	CSN	CSN24866
Cinryze	/	SERPING1	DEP	Not available	/
Tafenoquine	106635-81-8	CYC1	DEP	CSN	CSN23845
DL-Menthol	89-78-1	TRPA1	DEP	CSN	CSN27159
KM 819	/	FAF1	DEP	Not available	/
Baricitinib	1187594-09-7	AAK1	DEP	CSN	CSN13692
AdPEDR	/	SERPINF1	DEP	Not available	/
CFI 402411	/	MAP4K1	DEP	Not available	/
EFT508	1849590-01-7	MKNK1	DEP	MCE	HY-100022
RGX 111	/	IDUA	DEP	Not available	/
CHR 2797	238750-77-1	NPEPPS	DEP	MCE	HY-14807
HT 100	25738-39-0	EPRS1	DEP	Not available	/
Cyclopentenyl cytosine	90597-22-1	CTPS1	DEP	Not available	/
Semagacestat	425386-60-3	APH1A	DEP	CSN	CSN16909
SCY 635	210759-10-7	CAMLG	DEP	Not available	/
CBP 501	565434-85-7	MARK3	DEP	Not available	/
OBT076	/	LY75	DEP	Not available	/
GSK683699	1956-12-02	SLC6A11	DEP	Not available	/
DS 1055	/	LRRC32	DEP	Not available	/
M 0011	/	MAN2B1	DEP	Not available	/
Plinabulin	714272-27-2	EIF2B1	DEP	MCE	HY-14444
BIW 8962	/	GM2A	DEP	Not available	/
Gallopamil	16662-47-8	ATP2A2	DEP	Not available	/
Talactoferrin	308240-58-6	LTF	DEP	Not available	/
RTB101	/	CRTC1	DEP	Not available	/
SOBI003	/	SGSH	DEP	Not available	/
Vitamin A	68-26-8	RXRG	PPI	CSN	CSN15864
Inolimomab	/	IL2RA	PPI	Not available	/
Nitroprusside	15078-28-1	ITPR1	PPI	CSN	CSN11955
Praziquantel	55268-74-1	HPGDS	PPI	CSN	CSN11763
Benralizumab	/	IL5RA	PPI	Not available	/
Botulinum Toxin Type B	93384-44-2	VAMP1	PPI	Not available	/
Tagraxofusp	2055491-00-2	IL3RA	PPI	Not available	/
Chloroquine	1954-05-07	ACKR1	PPI	CSN	CSN25650
AT 406	1071992-99-8	BIRC2	PPI	Not available	/
VTB 38543	/	NR1H2	PPI	Not available	/
Avotermin	/	TGFB3	PPI	Not available	/
Larotrectinib	1223403-58-4	NTRK1	PPI	CSN	CSN16968
Isunakinra	1357527-05-9	IL1R1	PPI	Not available	/
Atu 027	/	PKN3	PPI	Not available	/
Elezanumab	/	RGMA	PPI	Not available	/
ZK 001	/	GP1BA	PPI	Not available	/
